# Supplementary material for: 2,4,5,6-Tetra­methyl-3-phenyl­sulfinyl-1-benzofuran
Source: Acta Crystallogr Sect E Struct Rep Online. 2011 May 25;67(Pt 6):o1512. doi: 10.1107/S1600536811018952 (PMC3120578; doi:10.1107/S1600536811018952)
Supplement: Supplementary file 2 [file e-67-o1512-Isup2.hkl]

# 
# h,k,l, Fc-squared, Fo-squared, sigma(Fo-squared) and status flag 
# 
data_I
_shelx_title ' 1102 IN P2(1)/C' 
_shelx_refln_list_code          4 
_shelx_F_calc_maximum      189.09 
_exptl_crystal_F_000       632.00 
_reflns_d_resolution_high  0.7676 
 
loop_ 
 _symmetry_equiv_pos_as_xyz 
 'x, y, z' 
 '-x, y+1/2, -z+1/2' 
 '-x, -y, -z' 
 'x, -y-1/2, z-1/2' 
 
_cell_length_a    14.2611 
_cell_length_b     6.0661 
_cell_length_c    17.2436 
_cell_angle_alpha  90.000 
_cell_angle_beta   99.740 
_cell_angle_gamma  90.000 
 
_shelx_F_squared_multiplier     1.000 
 
loop_ 
 _refln_index_h 
 _refln_index_k 
 _refln_index_l 
 _refln_F_squared_calc 
 _refln_F_squared_meas 
 _refln_F_squared_sigma 
 _refln_observed_status 
   1   0   0       10.59        8.53      0.41 o 
   2   0   0    15040.74    15485.69    354.08 o 
   3   0   0      679.29      782.44     14.07 o 
   4   0   0       32.94       52.27      1.89 o 
   5   0   0     5080.47     5282.58    105.01 o 
   7   0   0      159.23      279.15     10.86 o 
   8   0   0        6.81       45.28      3.07 o 
   9   0   0      321.66      251.47      7.58 o 
  10   0   0      341.82      313.95     12.36 o 
  11   0   0      560.45      529.01     14.16 o 
  12   0   0     1557.45     1362.64     58.58 o 
  13   0   0     1050.57     1065.66     34.70 o 
  14   0   0      724.15      654.72     45.03 o 
  15   0   0       38.94       59.68     12.51 o 
  16   0   0       33.24       46.82     11.79 o 
  17   0   0        0.16       20.01      9.29 o 
  18   0   0       50.72       55.75     14.65 o 
   1   1   0     4607.09     5077.19     82.50 o 
   2   1   0     4822.00     5009.92     69.46 o 
   3   1   0    35753.22    34120.70    421.52 o 
   4   1   0        3.58       17.85      0.85 o 
   5   1   0     5376.06     5972.04     78.11 o 
   6   1   0        6.70        3.47      0.68 o 
   7   1   0      183.42      160.88      3.33 o 
   8   1   0     1396.01     1356.56     20.11 o 
   9   1   0      971.79      920.60     16.08 o 
  10   1   0      643.04      634.90     11.91 o 
  11   1   0       27.80       18.42      1.95 o 
  12   1   0      596.98      575.98     13.64 o 
  13   1   0      473.01      414.21     12.66 o 
  14   1   0       12.28       12.70      3.14 o 
  15   1   0      366.98      326.95     14.42 o 
  16   1   0       26.40       36.42      8.04 o 
  17   1   0       59.89       59.50     15.55 o 
  18   1   0        0.57        6.56      6.16 o 
   0   2   0     1149.80     1245.90     32.92 o 
   1   2   0        1.92        4.61      0.77 o 
   2   2   0      245.89      292.23      5.26 o 
   3   2   0        0.91        2.99      0.72 o 
   4   2   0      340.01      381.04      5.95 o 
   5   2   0     1377.44     1478.99     20.86 o 
   6   2   0     1825.78     2125.48     30.75 o 
   7   2   0      413.93      395.78      6.63 o 
   8   2   0     1385.49     1529.13     22.07 o 
   9   2   0       88.91       83.62      2.88 o 
  10   2   0      103.90       87.84      3.88 o 
  11   2   0      352.22      329.68      7.93 o 
  12   2   0      133.76      106.48      5.09 o 
  13   2   0       16.09       11.49      2.71 o 
  14   2   0       18.70       27.36      3.50 o 
  15   2   0       60.07       53.65      5.51 o 
  16   2   0       45.06       43.62      5.30 o 
  17   2   0        3.16        3.52      5.68 o 
   1   3   0      449.97      437.47      8.76 o 
   2   3   0      265.25      264.23      9.85 o 
   4   3   0      551.61      577.98      8.76 o 
   5   3   0       96.68       88.99      2.22 o 
   6   3   0       29.51       55.46      2.29 o 
   7   3   0       67.49       74.22      2.41 o 
   8   3   0      491.72      515.98     10.07 o 
   9   3   0      707.87      977.95     17.50 o 
  10   3   0       17.74       12.04      2.02 o 
  11   3   0      790.36      784.99     16.65 o 
  12   3   0       49.90       59.38      3.87 o 
  13   3   0      152.72      170.38      7.05 o 
  14   3   0       77.39       76.11      5.14 o 
  15   3   0       31.78       69.35      6.13 o 
  16   3   0       23.82       18.43      4.53 o 
   0   4   0     2426.26     2193.19     52.20 o 
   1   4   0        2.43        9.39      1.43 o 
   2   4   0      535.28      461.29      8.20 o 
   3   4   0      141.04      114.53      3.16 o 
   4   4   0       90.90       75.92      2.27 o 
   5   4   0       75.27       53.18      1.96 o 
   6   4   0       22.36       30.08      1.95 o 
   7   4   0        2.77        2.21      1.22 o 
   8   4   0        1.70        5.51      1.44 o 
   9   4   0       37.88       44.29      2.72 o 
  10   4   0      140.34      147.48      6.09 o 
  11   4   0       14.00       10.49      2.33 o 
  12   4   0      615.94      639.41     14.74 o 
  13   4   0       15.14       30.43      4.93 o 
  14   4   0     1173.18     1237.64     28.80 o 
  15   4   0       22.48       22.40      4.56 o 
   1   5   0      894.56      785.75     12.41 o 
   2   5   0       56.24       59.74      2.44 o 
   3   5   0      553.32      482.02      8.35 o 
   4   5   0      129.86      132.54      3.66 o 
   5   5   0       49.35       38.97      2.25 o 
   6   5   0      108.78      113.76      3.79 o 
   7   5   0      110.05      123.99      5.02 o 
   8   5   0      138.93      146.96      5.17 o 
   9   5   0       60.13       74.05      4.22 o 
  10   5   0      120.81      118.96      5.38 o 
  11   5   0      226.63      264.11      9.06 o 
  12   5   0        2.78        3.59      2.77 o 
  13   5   0      126.88      168.87     10.79 o 
  14   5   0        3.36        5.24      3.87 o 
   0   6   0        7.30        6.38      2.06 o 
   1   6   0       24.87       24.38      1.95 o 
   2   6   0      390.30      366.45      8.49 o 
   3   6   0       52.84       63.19      3.21 o 
   4   6   0       44.66       39.34      2.69 o 
   5   6   0       91.23      111.01      5.23 o 
   6   6   0       54.09       41.49      3.15 o 
   7   6   0      190.10      181.41      7.80 o 
   8   6   0       14.13       36.68      3.81 o 
   9   6   0      140.16      152.27      7.10 o 
  10   6   0      202.42      243.68      9.54 o 
  11   6   0      125.55      116.77      9.82 o 
   1   7   0        0.34        2.65      1.91 o 
   2   7   0        1.81        1.72      1.84 o 
   3   7   0        0.22       -1.02      1.88 o 
   4   7   0        8.17        7.69      2.45 o 
   5   7   0       26.09       12.58      2.71 o 
   6   7   0      115.42      133.96      6.49 o 
   7   7   0        0.10       -0.88      3.14 o 
   8   7   0       92.57       88.71      8.16 o 
 -18   1   1       22.71       17.58      7.20 o 
 -17   1   1      156.16      151.64     26.62 o 
 -16   1   1       54.83       73.80     10.23 o 
 -15   1   1        5.23        4.88      3.48 o 
 -14   1   1        0.07        7.25      3.01 o 
 -13   1   1       47.42       58.23      4.42 o 
 -12   1   1       96.50       93.37      5.11 o 
 -11   1   1     1113.80     1148.18     20.10 o 
 -10   1   1       36.18       46.24      2.69 o 
  -9   1   1     2309.21     2341.05     35.18 o 
  -8   1   1       35.49       35.64      1.81 o 
  -7   1   1      222.13      244.36      5.15 o 
  -6   1   1       82.79      101.51      3.04 o 
  -5   1   1      838.22      914.33     13.27 o 
  -4   1   1      546.66      578.94      7.80 o 
  -3   1   1     1289.81     1459.65     19.05 o 
  -2   1   1     1224.09     1423.36     19.15 o 
  -1   1   1       24.68       35.71      0.85 o 
   0   1   1      474.92      587.22      8.75 o 
   1   1   1       14.51       11.11      0.43 o 
   2   1   1     8389.66     8728.17    112.09 o 
   3   1   1    19223.91    19858.21    296.51 o 
   4   1   1    10253.69    10751.75    148.59 o 
   5   1   1      157.26      176.00      3.40 o 
   6   1   1     1042.61     1061.81     15.61 o 
   7   1   1       41.14       59.72      2.16 o 
   8   1   1      436.31      453.43      7.90 o 
   9   1   1      354.40      366.74      8.59 o 
  10   1   1      101.41      123.78      3.78 o 
  11   1   1        0.01        0.69      1.49 o 
  12   1   1      152.27      142.72      5.59 o 
  13   1   1       16.62       25.60      3.38 o 
  14   1   1       12.79       23.33      3.49 o 
  15   1   1       26.26       23.74     10.90 o 
  16   1   1       79.89       83.71     10.83 o 
  17   1   1      131.83      150.48     28.41 o 
 -17   2   1       13.28        5.03      4.98 o 
 -16   2   1       52.18       61.93      5.93 o 
 -15   2   1       58.60       68.84      8.53 o 
 -14   2   1       90.50      110.87      6.27 o 
 -13   2   1       81.37       87.16      5.25 o 
 -12   2   1       34.50       36.79      3.12 o 
 -11   2   1      769.42      697.08     15.64 o 
 -10   2   1     1797.92     1792.31     29.29 o 
  -9   2   1        4.48        4.00      1.20 o 
  -8   2   1     3842.75     3940.37     54.74 o 
  -7   2   1      295.21      319.46      5.61 o 
  -6   2   1     5616.34     6226.70     85.31 o 
  -5   2   1      112.34      158.24      3.10 o 
  -4   2   1      104.56       94.99      2.31 o 
  -3   2   1     1441.81     1341.81     22.19 o 
  -2   2   1     1204.66     1305.60     21.21 o 
  -1   2   1     2305.79     2257.38     35.92 o 
   0   2   1     3180.70     3156.13     55.39 o 
   1   2   1     3957.56     3907.68     63.59 o 
   2   2   1      798.62     1041.53     15.37 o 
   3   2   1     2253.29     2198.72     31.88 o 
   4   2   1     2848.97     3007.93     42.32 o 
   5   2   1      186.30      208.23      4.05 o 
   6   2   1     5275.05     5438.78     76.25 o 
   7   2   1     2175.36     2347.89     35.07 o 
   8   2   1     1227.66     1253.46     18.86 o 
   9   2   1      178.55      146.39      4.17 o 
  10   2   1       22.63       22.03      2.12 o 
  11   2   1      588.78      579.67     12.80 o 
  12   2   1       43.03       35.31      3.96 o 
  13   2   1       16.96       21.36      3.57 o 
  14   2   1        5.24        2.45      2.65 o 
  15   2   1       21.39       21.71      3.88 o 
  16   2   1       27.27       22.63      5.73 o 
  17   2   1       24.85       19.45     10.90 o 
 -17   3   1       12.90       10.10      5.55 o 
 -16   3   1       49.12       46.65      6.14 o 
 -15   3   1        4.13        5.84      3.64 o 
 -14   3   1       19.25       20.60      3.48 o 
 -13   3   1      483.63      476.33     13.30 o 
 -12   3   1      100.66      101.34      4.61 o 
 -11   3   1     1015.92      991.07     20.26 o 
 -10   3   1     1009.83      956.68     18.26 o 
  -9   3   1     1099.24     1078.59     19.09 o 
  -8   3   1      287.08      288.99      6.45 o 
  -7   3   1     1081.59     1026.28     16.44 o 
  -6   3   1      219.95      236.32      4.62 o 
  -5   3   1      372.39      380.23      6.76 o 
  -4   3   1     1445.24     1394.32     22.10 o 
  -3   3   1      200.84      267.89      7.73 o 
  -2   3   1     2398.75     2152.65     32.93 o 
  -1   3   1       26.63       67.46      2.29 o 
   0   3   1     1458.71     1324.13     22.70 o 
   1   3   1      690.41      607.25     11.57 o 
   2   3   1     3639.61     3639.34     54.20 o 
   3   3   1     2152.41     2082.06     30.44 o 
   4   3   1     1162.90     1231.72     17.97 o 
   5   3   1      167.89      131.27      3.35 o 
   6   3   1       89.40       83.21      2.50 o 
   7   3   1      585.23      564.41     10.63 o 
   8   3   1      295.31      269.06      6.17 o 
   9   3   1      523.31      522.40     11.01 o 
  10   3   1      181.82      184.55      5.47 o 
  11   3   1      152.85      151.49      5.69 o 
  12   3   1        0.30        1.68      2.06 o 
  13   3   1       53.02       43.56      3.63 o 
  14   3   1      161.77      170.86      7.37 o 
  15   3   1        0.41       -1.35      3.31 o 
  16   3   1       67.71       60.39      6.58 o 
 -15   4   1       43.61       46.76      5.61 o 
 -14   4   1      270.40      266.81     10.32 o 
 -13   4   1      505.28      473.46     12.85 o 
 -12   4   1      394.29      390.58     10.31 o 
 -11   4   1        9.37        9.04      2.24 o 
 -10   4   1      300.09      287.29      7.90 o 
  -9   4   1       10.57       10.38      2.04 o 
  -8   4   1      253.65      264.41      6.28 o 
  -7   4   1       19.43       17.70      1.75 o 
  -6   4   1        2.15        2.37      1.15 o 
  -5   4   1      199.76      194.61      4.26 o 
  -4   4   1      125.44      124.53      3.46 o 
  -3   4   1      147.21      142.98      4.19 o 
  -2   4   1       95.10      134.79      3.88 o 
  -1   4   1     2378.22     2430.07     35.84 o 
   0   4   1       37.45       31.48      2.20 o 
   1   4   1      937.36      908.80     14.70 o 
   2   4   1       45.77       53.16      2.10 o 
   3   4   1       22.37       26.89      1.95 o 
   4   4   1       45.64       34.48      1.92 o 
   5   4   1      787.85      782.53     12.57 o 
   6   4   1       58.00       58.10      2.56 o 
   7   4   1       24.54       28.62      2.05 o 
   8   4   1       30.32       23.86      2.19 o 
   9   4   1       37.68       48.89      2.89 o 
  10   4   1       36.00       39.37      3.04 o 
  11   4   1      340.52      331.96      9.02 o 
  12   4   1      416.59      400.68     11.09 o 
  13   4   1        0.25        0.49      2.77 o 
  14   4   1       72.66       60.14      4.97 o 
  15   4   1       29.12       18.10      4.16 o 
 -14   5   1       25.76       18.82      4.60 o 
 -13   5   1       63.43       61.64      5.37 o 
 -12   5   1      131.96      135.63      9.12 o 
 -11   5   1        1.63       -0.64      2.31 o 
 -10   5   1        1.41        1.07      2.14 o 
  -9   5   1        1.76        0.23      1.80 o 
  -8   5   1       95.35       93.40      4.42 o 
  -7   5   1       71.71       70.36      3.56 o 
  -6   5   1       36.98       35.52      2.38 o 
  -5   5   1       50.43       62.10      2.94 o 
  -4   5   1      127.30      117.55      3.62 o 
  -3   5   1       46.24       48.92      3.96 o 
  -2   5   1       23.93       38.09      2.13 o 
  -1   5   1        2.80       13.34      1.61 o 
   0   5   1      127.04      142.78      3.54 o 
   1   5   1        6.72       12.47      1.34 o 
   2   5   1      348.18      358.16      6.45 o 
   3   5   1      540.91      525.98      9.22 o 
   4   5   1       99.27       95.11      3.26 o 
   5   5   1      207.06      183.35      4.86 o 
   6   5   1        1.14        2.13      1.46 o 
   7   5   1        4.54        3.89      1.69 o 
   8   5   1       30.35       19.85      2.23 o 
   9   5   1       18.99       14.46      2.28 o 
  10   5   1       26.46       24.12      3.06 o 
  11   5   1        6.97        7.19      2.74 o 
  12   5   1       33.58       38.16      6.00 o 
  13   5   1        2.76        2.32      3.10 o 
  14   5   1      156.81      150.81     18.94 o 
 -12   6   1        1.44        3.15      5.36 o 
 -11   6   1       42.21       42.10      4.36 o 
 -10   6   1       25.67       28.46      3.67 o 
  -9   6   1      128.43      134.55      6.22 o 
  -8   6   1       58.75       61.73      4.21 o 
  -7   6   1        2.28        0.55      2.24 o 
  -6   6   1       37.99       41.93      2.95 o 
  -5   6   1       21.26       22.77      2.33 o 
  -4   6   1        3.63        7.12      1.77 o 
  -3   6   1       56.27       59.20      3.70 o 
  -2   6   1       60.09       62.74      3.21 o 
  -1   6   1      109.57      111.61      5.32 o 
   0   6   1      129.08      127.57      3.92 o 
   1   6   1       11.93       16.83      2.00 o 
   2   6   1       71.80       75.19      3.56 o 
   3   6   1       51.28       59.62      3.60 o 
   4   6   1       69.06       65.67      3.56 o 
   5   6   1        2.10       -0.76      1.62 o 
   6   6   1      263.16      253.14      7.74 o 
   7   6   1       85.73       93.88      5.48 o 
   8   6   1      150.84      154.06      6.96 o 
   9   6   1       26.15       21.55      3.50 o 
  10   6   1        9.72        6.23      3.09 o 
  11   6   1       22.62       18.72      4.46 o 
  -8   7   1        2.28        1.37      3.11 o 
  -7   7   1      222.50      217.92     10.23 o 
  -6   7   1       16.13       13.21      2.99 o 
  -5   7   1        0.76        1.28      2.22 o 
  -4   7   1        9.08        2.35      2.24 o 
  -3   7   1      106.34      108.88      4.66 o 
  -2   7   1       95.13      102.24      5.12 o 
  -1   7   1       44.85       47.88      3.28 o 
   0   7   1       88.90      101.76      5.37 o 
   1   7   1      155.41      163.12      5.45 o 
   2   7   1        3.74        2.18      1.91 o 
   3   7   1       16.57       22.34      2.69 o 
   4   7   1        5.97        4.99      2.36 o 
   5   7   1      156.24      172.99      6.76 o 
   6   7   1        0.15        3.92      2.36 o 
   7   7   1       14.85       14.82      3.92 o 
   8   7   1       66.28       68.48      7.40 o 
 -18   0   2       31.38       56.47     14.30 o 
 -17   0   2       33.13       34.31     11.44 o 
 -16   0   2        5.79       13.94      7.86 o 
 -15   0   2       27.89       28.59      9.29 o 
 -14   0   2      675.56      715.96     40.07 o 
 -13   0   2      132.08      124.42      8.22 o 
 -12   0   2      128.62      119.00      7.93 o 
 -11   0   2        7.54        1.70      1.92 o 
 -10   0   2      699.13      769.03     20.55 o 
  -9   0   2      525.65      372.58     10.22 o 
  -8   0   2        7.77       17.41      2.21 o 
  -7   0   2     4313.54     4429.14     88.79 o 
  -6   0   2      752.39      782.80     16.85 o 
  -5   0   2      441.34      390.06      8.90 o 
  -4   0   2      126.09      151.17      3.51 o 
  -3   0   2      600.33      581.60     11.42 o 
  -2   0   2    25107.73    24276.08    528.77 o 
  -1   0   2       54.32       42.08      1.33 o 
   0   0   2     2224.94     2258.55     37.83 o 
   1   0   2      379.61      377.62      7.03 o 
   2   0   2     1410.96     1526.68     28.43 o 
   3   0   2      225.41      227.24      5.32 o 
   4   0   2     1112.63     1134.13     24.68 o 
   5   0   2      164.13      182.27      4.73 o 
   6   0   2      145.36      122.50      3.72 o 
   7   0   2       56.03       68.37      3.11 o 
   8   0   2       27.44       41.08      2.90 o 
   9   0   2        3.31       -0.01      1.46 o 
  10   0   2       14.38       11.60      2.20 o 
  11   0   2       36.94       34.21      3.41 o 
  12   0   2      549.00      510.80     15.53 o 
  13   0   2       80.95       87.23     10.65 o 
  14   0   2      186.37      178.04     15.10 o 
  15   0   2      115.08       75.05     14.30 o 
  16   0   2       27.17       26.80     10.36 o 
  17   0   2        0.04       -5.36      7.86 o 
 -18   1   2        2.45       -1.79      5.31 o 
 -17   1   2       87.96       90.58     27.34 o 
 -16   1   2       23.97       26.71      7.73 o 
 -15   1   2       58.53       56.04      5.31 o 
 -14   1   2       13.25        8.25      2.88 o 
 -13   1   2      137.71      145.14      6.68 o 
 -12   1   2      375.90      347.72      8.97 o 
 -11   1   2       11.07       20.70      2.05 o 
 -10   1   2      370.84      321.46      7.05 o 
  -9   1   2      286.25      306.84      6.27 o 
  -8   1   2      268.54      196.10      4.09 o 
  -7   1   2      610.19      669.22     10.10 o 
  -6   1   2      745.08      651.33     10.54 o 
  -5   1   2     1542.81     1628.54     22.91 o 
  -4   1   2     3718.82     3892.70     50.01 o 
  -3   1   2     1035.09     1039.33     13.39 o 
  -2   1   2      113.68      110.37      2.04 o 
  -1   1   2      221.09      222.28      3.97 o 
   0   1   2      966.86     1019.56     14.11 o 
   1   1   2     9852.97    10677.31    144.14 o 
   2   1   2     1519.27     1576.06     22.35 o 
   3   1   2      143.77      125.24      2.91 o 
   4   1   2     1408.58     1568.31     23.02 o 
   5   1   2      678.85      823.42     12.08 o 
   6   1   2       99.46      122.60      3.37 o 
   7   1   2       44.99       33.21      1.46 o 
   8   1   2       77.61       59.59      2.41 o 
   9   1   2        2.01        2.70      1.30 o 
  10   1   2      281.96      317.13      6.60 o 
  11   1   2      406.15      403.84     10.33 o 
  12   1   2       88.20       72.44      5.05 o 
  13   1   2      190.24      190.05      7.35 o 
  14   1   2       63.25       60.91      4.79 o 
  15   1   2        5.59        3.23      4.26 o 
  16   1   2       11.97       16.33      6.41 o 
  17   1   2      142.07      181.59     47.53 o 
 -17   2   2        6.10       10.86      5.25 o 
 -16   2   2        0.67        1.83      3.27 o 
 -15   2   2       35.23       28.55      4.96 o 
 -14   2   2       54.21       62.83      5.00 o 
 -13   2   2      210.75      160.76      6.17 o 
 -12   2   2        7.29       10.29      2.34 o 
 -11   2   2      225.87      176.06      5.69 o 
 -10   2   2      400.81      380.91      8.71 o 
  -9   2   2      162.92      148.06      3.90 o 
  -8   2   2        3.38        9.43      1.35 o 
  -7   2   2      922.95      836.03     12.67 o 
  -6   2   2      927.12     1052.42     14.94 o 
  -5   2   2       50.39       86.00      2.21 o 
  -4   2   2       16.47       16.95      0.95 o 
  -3   2   2       20.93       13.21      0.92 o 
  -2   2   2     1322.27     1418.88     21.30 o 
  -1   2   2       33.06       37.96      2.48 o 
   0   2   2      184.91      193.49      5.25 o 
   1   2   2       29.53       59.15      3.94 o 
   2   2   2     2343.93     2642.57     36.91 o 
   3   2   2      116.11      161.17      2.95 o 
   4   2   2     1799.58     2204.42     35.52 o 
   5   2   2       40.65       78.03      2.20 o 
   6   2   2      435.37      550.63      9.80 o 
   7   2   2      336.92      308.72      6.03 o 
   8   2   2      226.39      206.96      4.74 o 
   9   2   2        8.16        8.14      1.50 o 
  10   2   2      498.88      444.01     10.23 o 
  11   2   2       11.70        5.40      2.54 o 
  12   2   2      296.34      304.79      8.23 o 
  13   2   2        9.15       13.89      2.83 o 
  14   2   2      102.67       98.31      5.51 o 
  15   2   2       38.38       35.48      4.49 o 
  16   2   2       30.68       41.16      6.79 o 
  17   2   2        2.02        3.33      5.84 o 
 -17   3   2       19.22       29.93      5.98 o 
 -16   3   2        1.86       10.85      4.44 o 
 -15   3   2        3.49       -0.31      3.23 o 
 -14   3   2        0.88        0.82      2.58 o 
 -13   3   2       15.36       15.44      3.05 o 
 -12   3   2       35.71       48.83      4.18 o 
 -11   3   2       16.91       28.76      2.62 o 
 -10   3   2     1027.83      902.66     17.48 o 
  -9   3   2      258.09      251.75      6.45 o 
  -8   3   2       52.84       55.72      4.24 o 
  -7   3   2       16.83       17.65      1.42 o 
  -6   3   2        3.67        5.29      1.05 o 
  -5   3   2       28.38       38.87      1.78 o 
  -4   3   2       73.00      108.81      3.01 o 
  -3   3   2     2153.23     2330.45     36.37 o 
  -2   3   2      302.56      447.26      8.21 o 
  -1   3   2       23.69       24.14      2.07 o 
   0   3   2      449.23      376.92      6.68 o 
   1   3   2      626.02      808.41     13.06 o 
   2   3   2        2.41       13.41      0.77 o 
   3   3   2       29.06       69.23      4.01 o 
   4   3   2        9.53       33.13      1.52 o 
   5   3   2      304.98      314.73      5.64 o 
   6   3   2        5.00        4.38      1.00 o 
   7   3   2      362.97      418.32      8.42 o 
   8   3   2       44.25       50.97      2.73 o 
   9   3   2     1363.24     1347.90     24.65 o 
  10   3   2      863.06      801.53     16.67 o 
  11   3   2      484.54      492.66     11.47 o 
  12   3   2       30.81       17.81      2.70 o 
  13   3   2        6.98       10.49      2.59 o 
  14   3   2       76.14       85.24      6.37 o 
  15   3   2       14.76       18.24      4.51 o 
  16   3   2       43.94       46.19      5.99 o 
 -15   4   2        0.20       -1.00      3.47 o 
 -14   4   2        5.41        7.32      3.49 o 
 -13   4   2        9.64       17.57      3.69 o 
 -12   4   2        1.56        4.47      2.23 o 
 -11   4   2       76.35       91.54      4.42 o 
 -10   4   2       25.44       25.80      2.62 o 
  -9   4   2       91.68       97.12      4.22 o 
  -8   4   2        0.41        1.22      1.36 o 
  -7   4   2        5.97       10.81      1.52 o 
  -6   4   2        9.22       11.31      1.54 o 
  -5   4   2       94.52      122.15      3.44 o 
  -4   4   2        5.74        6.33      1.37 o 
  -3   4   2        9.71        4.78      1.08 o 
  -2   4   2       93.87       76.64      2.49 o 
  -1   4   2       26.45       12.10      1.20 o 
   0   4   2     1377.95     1380.64     21.69 o 
   1   4   2      259.60      171.07      3.95 o 
   2   4   2      287.88      262.76      5.26 o 
   3   4   2       17.01        5.59      0.89 o 
   4   4   2      174.54      201.85      4.03 o 
   5   4   2       10.71        3.16      1.20 o 
   6   4   2      811.66      758.13     13.89 o 
   7   4   2      269.96      252.94      6.41 o 
   8   4   2      332.57      318.32      7.68 o 
   9   4   2        0.52        2.18      1.61 o 
  10   4   2      314.35      307.85      7.90 o 
  11   4   2       15.75       17.50      2.70 o 
  12   4   2      913.36      932.09     20.88 o 
  13   4   2       11.65        4.40      2.65 o 
  14   4   2       85.96       97.44      5.95 o 
  15   4   2        2.74        1.33      2.99 o 
 -14   5   2        0.03        6.31      4.16 o 
 -13   5   2       32.05       25.16      3.86 o 
 -12   5   2       41.55       60.82      4.73 o 
 -11   5   2        3.66        4.88      3.11 o 
 -10   5   2      287.11      299.98     11.28 o 
  -9   5   2       16.00       14.53      2.47 o 
  -8   5   2      209.46      235.88      7.29 o 
  -7   5   2       87.21       74.63      3.30 o 
  -6   5   2      176.06      181.73      5.37 o 
  -5   5   2       63.64       65.94      2.63 o 
  -4   5   2        2.65        9.44      1.78 o 
  -3   5   2       82.05       81.10      3.81 o 
  -2   5   2      411.96      329.43      7.48 o 
  -1   5   2      207.58      190.64      5.14 o 
   0   5   2      115.98       84.09      3.22 o 
   1   5   2        0.03        6.64      1.52 o 
   2   5   2      206.20      167.78      4.04 o 
   3   5   2       74.44       65.67      2.44 o 
   4   5   2      546.38      480.97      9.97 o 
   5   5   2      140.55      139.57      4.41 o 
   6   5   2        3.55        4.28      1.50 o 
   7   5   2       50.43       48.43      3.09 o 
   8   5   2       15.07        9.86      2.01 o 
   9   5   2      308.82      303.18      8.37 o 
  10   5   2        2.42        3.15      2.22 o 
  11   5   2      153.36      189.43      7.38 o 
  12   5   2       37.46       47.23      5.44 o 
  13   5   2       69.76       79.38      5.84 o 
 -12   6   2       12.31       17.50      5.33 o 
 -11   6   2      123.77      160.85      7.29 o 
 -10   6   2        0.26        1.27      2.54 o 
  -9   6   2      121.24      135.51      6.25 o 
  -8   6   2       50.10       50.24      3.86 o 
  -7   6   2       70.34       95.17      5.33 o 
  -6   6   2       10.30       10.43      2.07 o 
  -5   6   2        7.84       18.81      2.18 o 
  -4   6   2      610.63      595.87     14.12 o 
  -3   6   2        5.20        3.90      1.70 o 
  -2   6   2       19.86       17.99      2.17 o 
  -1   6   2       63.67       60.65      3.26 o 
   0   6   2      402.08      418.97      9.79 o 
   1   6   2      677.36      630.96     14.62 o 
   2   6   2        6.00       10.67      1.71 o 
   3   6   2      259.95      241.10      7.00 o 
   4   6   2        7.04       12.20      2.14 o 
   5   6   2       42.09       33.15      3.32 o 
   6   6   2        1.01        0.61      1.87 o 
   7   6   2        7.10        1.42      2.06 o 
   8   6   2       83.57      100.83      5.75 o 
   9   6   2       25.46       27.08      3.62 o 
  10   6   2       56.30       69.93      5.27 o 
  11   6   2       72.80       84.94      8.31 o 
  -8   7   2       12.43       23.61      4.12 o 
  -7   7   2       76.40       66.44      6.04 o 
  -6   7   2        1.74        2.32      2.48 o 
  -5   7   2       31.00       24.41      3.20 o 
  -4   7   2       38.48       32.45      3.02 o 
  -3   7   2      416.59      385.56     11.45 o 
  -2   7   2       79.31       72.72      4.58 o 
  -1   7   2       24.68       25.34      3.83 o 
   0   7   2       33.99       31.31      2.74 o 
   1   7   2       23.65       20.03      2.41 o 
   2   7   2        0.04       -0.72      2.06 o 
   3   7   2        1.44        3.04      2.16 o 
   4   7   2      187.82      176.92      6.74 o 
   5   7   2      112.33      137.07      6.06 o 
   6   7   2       13.09        8.25      2.73 o 
   7   7   2        2.99        5.87      4.07 o 
   8   7   2        8.11       10.25      5.37 o 
 -18   1   3        7.58       11.91      6.52 o 
 -17   1   3        5.41       13.89      6.30 o 
 -16   1   3      262.48      268.05     13.28 o 
 -15   1   3       59.22       66.75      5.59 o 
 -14   1   3        1.44       -0.66      2.58 o 
 -13   1   3        7.93       23.41      3.21 o 
 -12   1   3        1.99        8.54      1.95 o 
 -11   1   3      453.16      465.61     10.12 o 
 -10   1   3        1.47        6.46      1.55 o 
  -9   1   3      133.37      124.61      3.83 o 
  -8   1   3        1.71        3.89      1.07 o 
  -7   1   3     1180.94     1361.55     21.06 o 
  -6   1   3      184.93      227.59      4.90 o 
  -5   1   3        0.15       12.68      0.98 o 
  -4   1   3      215.99      266.40      4.36 o 
  -3   1   3      927.04     1022.15     13.25 o 
  -2   1   3      598.39      677.92      9.26 o 
  -1   1   3     1268.39     1391.26     18.91 o 
   0   1   3     1983.28     2152.85     29.24 o 
   1   1   3     2754.55     2917.93     39.42 o 
   2   1   3     1630.64     1730.71     25.62 o 
   3   1   3     4393.56     4345.28     76.43 o 
   4   1   3       22.97       27.83      2.47 o 
   5   1   3       92.56       92.56      2.05 o 
   6   1   3      641.55      696.57     11.47 o 
   7   1   3       32.89       43.98      1.72 o 
   8   1   3       28.98       33.00      2.02 o 
   9   1   3      548.29      554.67      9.59 o 
  10   1   3       58.29       54.30      2.84 o 
  11   1   3      369.44      380.90      9.80 o 
  12   1   3      213.75      211.38      7.02 o 
  13   1   3        0.09        4.44      2.42 o 
  14   1   3       19.84       28.93      5.88 o 
  15   1   3      325.70      331.75     37.85 o 
  16   1   3      103.37      113.93     12.89 o 
  17   1   3       76.20       83.56     11.99 o 
 -17   2   3       79.36       89.61      8.01 o 
 -16   2   3        1.48        3.18      3.38 o 
 -15   2   3        5.43        6.78      3.39 o 
 -14   2   3       20.48       28.74      3.59 o 
 -13   2   3      149.56      156.12      8.51 o 
 -12   2   3      302.67      281.49      8.28 o 
 -11   2   3        4.69        4.36      1.90 o 
 -10   2   3       62.40       66.87      3.26 o 
  -9   2   3      366.85      354.61      9.69 o 
  -8   2   3       68.61       84.69      3.56 o 
  -7   2   3      112.18      150.23      3.32 o 
  -6   2   3      209.76      206.16      5.01 o 
  -5   2   3       53.52      100.31      2.38 o 
  -4   2   3     1528.29     1636.98     23.73 o 
  -3   2   3      124.19      158.89      3.32 o 
  -2   2   3     2151.63     2171.27     29.20 o 
  -1   2   3      301.25      321.36      5.72 o 
   0   2   3     2363.97     2188.74     31.13 o 
   1   2   3        5.18       16.00      1.57 o 
   2   2   3      704.63      611.55      9.15 o 
   3   2   3       11.54       27.00      0.98 o 
   4   2   3     1811.65     1842.45     27.26 o 
   5   2   3        0.43        8.50      1.46 o 
   6   2   3       97.44      137.34      2.93 o 
   7   2   3       89.94      119.75      3.55 o 
   8   2   3       36.55       36.71      2.12 o 
   9   2   3      100.86       98.98      4.08 o 
  10   2   3      870.91      820.20     16.87 o 
  11   2   3      144.35      136.82      5.05 o 
  12   2   3      870.76      807.91     17.17 o 
  13   2   3      475.11      479.77     15.69 o 
  14   2   3      370.78      380.89     14.21 o 
  15   2   3       93.67       99.90      6.71 o 
  16   2   3       61.71       66.00     10.81 o 
  17   2   3        2.71        6.09     15.01 o 
 -17   3   3       12.17        2.73      4.17 o 
 -16   3   3        4.99        9.53      4.42 o 
 -15   3   3       10.03       13.75      3.83 o 
 -14   3   3      101.91      102.43      5.72 o 
 -13   3   3        3.65        6.31      2.48 o 
 -12   3   3       12.43       22.45      2.69 o 
 -11   3   3       79.03       92.22      4.73 o 
 -10   3   3      418.28      376.71      9.21 o 
  -9   3   3      459.68      445.70      9.72 o 
  -8   3   3      823.78      769.74     14.06 o 
  -7   3   3       11.82       15.48      1.46 o 
  -6   3   3       89.75       88.87      2.76 o 
  -5   3   3      302.68      273.99      5.11 o 
  -4   3   3      198.31      227.80      5.03 o 
  -3   3   3      240.27      189.10      4.31 o 
  -2   3   3     1053.62     1168.61     19.59 o 
  -1   3   3     1471.04     1372.17     21.61 o 
   0   3   3       59.73       47.98      2.47 o 
   1   3   3     2328.20     2135.17     34.59 o 
   2   3   3      116.29      103.15      2.70 o 
   3   3   3      100.87       71.97      1.91 o 
   4   3   3      136.77      100.27      2.95 o 
   5   3   3      329.18      318.75      6.15 o 
   6   3   3        7.31       48.60      8.58 o 
   7   3   3       82.30       61.08      3.00 o 
   8   3   3       72.65       96.97      3.82 o 
   9   3   3      957.13      923.31     18.55 o 
  10   3   3      215.29      217.68      6.46 o 
  11   3   3      625.78      588.82     13.25 o 
  12   3   3      215.09      267.09      8.27 o 
  13   3   3      235.03      212.55      7.48 o 
  14   3   3        0.65        0.25      2.42 o 
  15   3   3      135.84      154.71      9.75 o 
  16   3   3        1.24        0.76      3.77 o 
 -16   4   3        7.07       15.72     10.72 o 
 -15   4   3        0.54        1.16      3.69 o 
 -14   4   3       55.37       52.45      5.05 o 
 -13   4   3       18.54       21.76      3.72 o 
 -12   4   3       37.45       36.93      3.84 o 
 -11   4   3      100.11      112.91      5.21 o 
 -10   4   3       17.20       11.20      1.95 o 
  -9   4   3       17.90       16.28      2.09 o 
  -8   4   3        1.91        6.31      1.63 o 
  -7   4   3      632.39      568.53     11.46 o 
  -6   4   3       44.60       42.65      2.09 o 
  -5   4   3      114.24      114.48      3.78 o 
  -4   4   3       27.85       19.99      1.78 o 
  -3   4   3       91.08      107.04      3.27 o 
  -2   4   3      249.21      204.30      4.56 o 
  -1   4   3       71.79       89.64      4.69 o 
   0   4   3       28.79       26.84      1.50 o 
   1   4   3      982.81     1026.47     16.67 o 
   2   4   3      823.98      806.86     13.45 o 
   3   4   3       31.14       50.66      2.44 o 
   4   4   3       93.97      102.89      2.79 o 
   5   4   3       39.67       47.05      2.33 o 
   6   4   3      325.63      300.94      7.45 o 
   7   4   3     1390.28     1256.28     23.15 o 
   8   4   3      250.67      236.80      6.34 o 
   9   4   3      124.57      129.48      4.60 o 
  10   4   3        7.61        8.35      2.03 o 
  11   4   3       14.21        9.31      2.42 o 
  12   4   3       71.60       71.30      4.40 o 
  13   4   3       72.44       71.16      4.94 o 
  14   4   3      238.05      251.76      9.45 o 
  15   4   3        9.91       11.39      3.49 o 
 -14   5   3       80.52       65.53      6.87 o 
 -13   5   3        1.26        2.32      3.06 o 
 -12   5   3       17.58       15.64      3.32 o 
 -11   5   3       25.40       31.01      3.68 o 
 -10   5   3       21.00       22.99      3.03 o 
  -9   5   3       82.30       86.51      4.51 o 
  -8   5   3        0.12        0.11      1.63 o 
  -7   5   3       12.57       12.53      2.10 o 
  -6   5   3        8.01       10.95      1.77 o 
  -5   5   3        1.13        0.35      1.43 o 
  -4   5   3       42.39       42.14      2.53 o 
  -3   5   3       22.01       34.74      2.35 o 
  -2   5   3      172.61      186.75      6.57 o 
  -1   5   3      375.79      387.65      8.18 o 
   0   5   3       99.68      113.80      4.72 o 
   1   5   3       29.34       39.24      2.37 o 
   2   5   3      373.93      397.88      7.79 o 
   3   5   3      890.82      905.62     17.83 o 
   4   5   3     1339.39     1315.91     28.44 o 
   5   5   3        0.03        4.07      1.67 o 
   6   5   3       51.90       52.59      2.85 o 
   7   5   3       78.78       82.15      3.86 o 
   8   5   3       16.65       10.27      2.01 o 
   9   5   3        0.16        1.81      1.82 o 
  10   5   3       13.26       14.22      2.82 o 
  11   5   3       38.12       43.30      4.03 o 
  12   5   3       75.52       83.98      5.35 o 
  13   5   3       16.39       20.12      4.95 o 
 -12   6   3       30.33       34.65      6.31 o 
 -11   6   3       46.48       38.08      4.10 o 
 -10   6   3        5.80        7.19      2.79 o 
  -9   6   3        1.05        2.31      2.40 o 
  -8   6   3       14.53       12.87      2.59 o 
  -7   6   3       22.61       27.62      2.83 o 
  -6   6   3        2.28        7.69      1.99 o 
  -5   6   3        0.40        5.21      2.07 o 
  -4   6   3        1.48        3.84      1.94 o 
  -3   6   3       42.95       55.53      3.13 o 
  -2   6   3       72.27       78.97      3.42 o 
  -1   6   3      213.04      211.57      6.60 o 
   0   6   3      407.43      418.89      9.06 o 
   1   6   3      135.83      153.97      5.79 o 
   2   6   3       11.69       14.55      1.92 o 
   3   6   3        0.27       16.79      2.18 o 
   4   6   3       38.92       41.41      3.01 o 
   5   6   3       47.51       48.53      3.33 o 
   6   6   3      102.53      114.17      5.72 o 
   7   6   3        2.19        1.96      2.21 o 
   8   6   3        0.44        1.78      2.33 o 
   9   6   3       15.91       16.11      3.25 o 
  10   6   3       91.15       83.29      5.76 o 
  11   6   3       53.79       70.65      8.47 o 
  -8   7   3        0.39        3.25      3.06 o 
  -7   7   3        3.23        3.73      2.82 o 
  -6   7   3        0.83        1.64      2.40 o 
  -5   7   3      293.86      279.46      9.99 o 
  -4   7   3      197.27      204.81      8.70 o 
  -3   7   3       66.96       74.16      4.47 o 
  -2   7   3      273.77      286.19      9.36 o 
  -1   7   3      166.62      178.93      6.46 o 
   0   7   3        0.02        1.23      2.20 o 
   1   7   3       48.23       62.23      3.49 o 
   2   7   3       22.27       24.60      2.67 o 
   3   7   3       56.77       61.33      4.00 o 
   4   7   3      101.93      113.75      5.42 o 
   5   7   3       52.76       60.00      4.21 o 
   6   7   3       74.81       84.53      5.06 o 
   7   7   3        4.79        4.50      3.93 o 
 -18   0   4        0.23       -3.93      6.79 o 
 -17   0   4       23.92       28.59     11.44 o 
 -16   0   4       16.33       17.51      8.58 o 
 -15   0   4       81.60       71.78     10.05 o 
 -14   0   4      614.56      546.92     19.62 o 
 -13   0   4       53.00       62.44      5.73 o 
 -12   0   4     2068.96     1891.51     53.34 o 
 -11   0   4       90.96       83.50      4.53 o 
 -10   0   4      569.93      529.82     14.00 o 
  -9   0   4      103.05      113.38      4.76 o 
  -8   0   4     3104.70     2962.39     64.31 o 
  -7   0   4      103.37      104.43      3.59 o 
  -6   0   4     3915.45     3969.18     79.11 o 
  -5   0   4      892.78      943.79     20.14 o 
  -4   0   4     5778.80     6528.90    120.89 o 
  -3   0   4     2503.40     2407.29     42.56 o 
  -2   0   4     5914.48     6482.66    120.98 o 
  -1   0   4     2284.94     2175.89     41.47 o 
   0   0   4    10561.58    11005.38    220.85 o 
   1   0   4     1593.46     1777.72     34.15 o 
   2   0   4       44.23       37.18      1.94 o 
   3   0   4      862.46      794.37     24.60 o 
   4   0   4     1878.85     1818.51     43.78 o 
   5   0   4       25.51       25.03      2.11 o 
   6   0   4     1154.92     1150.39     25.66 o 
   7   0   4      399.49      495.33     12.29 o 
   8   0   4      345.93      360.18      8.99 o 
   9   0   4      185.50      162.82      5.79 o 
  10   0   4       32.14       31.17      2.84 o 
  11   0   4      125.29      113.15      5.18 o 
  12   0   4        2.56        8.73      5.41 o 
  13   0   4     1353.57     1228.02     60.40 o 
  14   0   4      195.09      212.88     23.05 o 
  15   0   4        2.15        8.98      6.34 o 
  16   0   4      169.46      175.47     22.52 o 
  17   0   4        4.98        9.65      9.29 o 
 -18   1   4      134.12      122.87     13.33 o 
 -17   1   4        8.56       17.17      6.30 o 
 -16   1   4       74.18       81.10      6.45 o 
 -15   1   4      187.04      165.59      8.60 o 
 -14   1   4      119.66      105.63      6.61 o 
 -13   1   4      414.10      361.21     11.85 o 
 -12   1   4        1.60        8.45      2.15 o 
 -11   1   4      977.05      890.53     18.21 o 
 -10   1   4      193.82      206.71      5.65 o 
  -9   1   4     1463.80     1363.97     24.58 o 
  -8   1   4        1.39       11.52      1.50 o 
  -7   1   4      101.03       86.50      2.96 o 
  -6   1   4        7.17       31.50      2.64 o 
  -5   1   4      246.01      218.29      4.30 o 
  -4   1   4      374.79      377.89      6.11 o 
  -3   1   4      304.36      282.01      4.39 o 
  -2   1   4      110.53      105.23      2.14 o 
  -1   1   4      636.31      670.05     10.28 o 
   0   1   4     6598.61     6816.50     95.55 o 
   1   1   4    15083.87    15991.10    231.44 o 
   2   1   4       70.39      118.00      2.70 o 
   3   1   4     2211.95     2271.83     38.43 o 
   4   1   4      336.40      368.74      6.97 o 
   5   1   4      386.18      344.79      6.79 o 
   6   1   4      101.33      118.76      3.07 o 
   7   1   4       27.77       29.65      1.64 o 
   8   1   4       81.56       61.21      2.17 o 
   9   1   4       45.10       60.17      2.25 o 
  10   1   4      188.03      161.71      4.81 o 
  11   1   4       91.82      113.17      4.48 o 
  12   1   4      276.01      259.54     10.53 o 
  13   1   4      361.55      315.04     10.15 o 
  14   1   4       36.25       30.25      8.98 o 
  15   1   4      401.44      362.49     44.75 o 
  16   1   4      434.18      419.47     25.77 o 
  17   1   4       23.34       22.23      7.68 o 
 -17   2   4       82.16       98.45     10.89 o 
 -16   2   4       93.65       74.91      7.41 o 
 -15   2   4       72.25       63.58      6.54 o 
 -14   2   4       40.47       31.56      4.98 o 
 -13   2   4       50.77       58.30      3.98 o 
 -12   2   4       43.86       33.38      2.94 o 
 -11   2   4       63.75       75.52      4.64 o 
 -10   2   4       68.09       45.40      2.81 o 
  -9   2   4        0.86        8.42      1.73 o 
  -8   2   4      264.30      219.40      5.13 o 
  -7   2   4      187.75      197.84      5.61 o 
  -6   2   4      284.95      292.75      5.29 o 
  -5   2   4        0.70        6.41      0.79 o 
  -4   2   4     1632.31     1742.51     23.07 o 
  -3   2   4       29.34       21.24      1.17 o 
  -2   2   4      778.86      851.03     13.52 o 
  -1   2   4       46.58       50.31      1.67 o 
   0   2   4        9.52       14.71      1.01 o 
   1   2   4     1778.93     2001.33     27.61 o 
   2   2   4      766.92      762.45     11.02 o 
   3   2   4     1787.73     2048.11     30.69 o 
   4   2   4     1341.95     1324.28     22.87 o 
   5   2   4      223.30      213.31      5.11 o 
   6   2   4       36.56       48.30      2.07 o 
   7   2   4      256.34      216.02      5.69 o 
   8   2   4      174.62      173.28      5.43 o 
   9   2   4       15.20        8.46      1.76 o 
  10   2   4      365.03      337.50      8.51 o 
  11   2   4       73.59       58.76      3.40 o 
  12   2   4      163.23      141.72      5.43 o 
  13   2   4      360.04      339.01      9.25 o 
  14   2   4       38.12       55.28      4.82 o 
  15   2   4      120.54      119.56     12.84 o 
  16   2   4        2.44        3.95      5.42 o 
 -17   3   4        2.59        1.86      4.77 o 
 -16   3   4        2.04        1.16      3.81 o 
 -15   3   4        2.46        2.19      3.53 o 
 -14   3   4      106.75      111.58      8.33 o 
 -13   3   4       38.64       74.83      5.28 o 
 -12   3   4      250.13      243.50      9.30 o 
 -11   3   4       13.23       13.66      2.34 o 
 -10   3   4      187.47      163.07      6.73 o 
  -9   3   4        2.00        4.72      1.74 o 
  -8   3   4      174.97      153.06      4.83 o 
  -7   3   4       37.92       44.05      2.15 o 
  -6   3   4       33.91       31.71      1.61 o 
  -5   3   4        2.59        7.48      1.01 o 
  -4   3   4      382.77      491.82      9.24 o 
  -3   3   4      211.54      243.30      5.57 o 
  -2   3   4       40.94       69.41      2.44 o 
  -1   3   4     1234.21     1290.32     22.64 o 
   0   3   4      137.34       99.31      2.67 o 
   1   3   4      791.55      836.33     14.39 o 
   2   3   4       30.18       19.48      1.69 o 
   3   3   4      176.00      154.13      3.17 o 
   4   3   4        5.79       16.12      1.05 o 
   5   3   4       63.70       94.78      3.53 o 
   6   3   4      194.86      211.12      6.10 o 
   7   3   4      141.68      126.01      4.50 o 
   8   3   4      151.22      134.73      4.88 o 
   9   3   4       30.43       29.47      2.58 o 
  10   3   4      925.84      828.20     17.22 o 
  11   3   4       28.67       33.12      2.90 o 
  12   3   4        0.39        3.32      2.03 o 
  13   3   4        6.79        9.48      2.94 o 
  14   3   4       33.14       49.84      4.14 o 
  15   3   4       35.88       50.15      5.22 o 
  16   3   4        2.16       -2.92      4.90 o 
 -15   4   4        3.46        7.81      4.07 o 
 -14   4   4      141.12      154.43      8.93 o 
 -13   4   4       17.42        9.78      3.23 o 
 -12   4   4        9.07       20.27      3.21 o 
 -11   4   4       38.14       30.13      3.18 o 
 -10   4   4        0.41        9.31      2.13 o 
  -9   4   4      140.32      120.38      5.61 o 
  -8   4   4       38.13       53.91      3.26 o 
  -7   4   4        2.02       14.48      1.94 o 
  -6   4   4      929.31      886.96     16.51 o 
  -5   4   4        6.31        3.11      1.56 o 
  -4   4   4      158.62      152.44      4.79 o 
  -3   4   4       52.00       34.88      2.21 o 
  -2   4   4      144.54      113.63      3.54 o 
  -1   4   4      641.94      552.83     10.93 o 
   0   4   4      836.51      756.22     13.43 o 
   1   4   4        1.72       13.43      1.64 o 
   2   4   4     1111.40     1018.74     15.18 o 
   3   4   4        8.35       12.44      1.19 o 
   4   4   4     1489.34     1320.45     21.30 o 
   5   4   4      635.42      574.36     12.12 o 
   6   4   4      413.09      375.71      8.86 o 
   7   4   4      278.85      261.28      7.00 o 
   8   4   4        4.96       12.18      1.88 o 
   9   4   4       55.97       76.99      3.77 o 
  10   4   4        0.40        1.15      1.74 o 
  11   4   4       96.77      117.12      5.30 o 
  12   4   4       19.08       34.20      4.34 o 
  13   4   4       33.57       55.33      4.53 o 
  14   4   4       62.99       77.00      9.14 o 
 -14   5   4       10.18       17.33      4.56 o 
 -13   5   4       53.37       69.31      5.69 o 
 -12   5   4        1.57        3.01      2.81 o 
 -11   5   4      432.76      449.75     12.95 o 
 -10   5   4       58.15       68.79      4.25 o 
  -9   5   4      434.26      450.81     11.62 o 
  -8   5   4       10.09        7.50      2.09 o 
  -7   5   4        2.38       -1.52      1.57 o 
  -6   5   4       56.24       42.58      3.10 o 
  -5   5   4       10.59        7.17      1.62 o 
  -4   5   4      922.79      819.93     15.17 o 
  -3   5   4        8.80       19.15      1.97 o 
  -2   5   4      345.23      300.24      6.89 o 
  -1   5   4      673.86      607.36     11.69 o 
   0   5   4       62.24       57.33      2.83 o 
   1   5   4     1069.74      925.78     17.37 o 
   2   5   4     1130.76     1037.68     17.10 o 
   3   5   4      648.76      590.07     13.29 o 
   4   5   4       58.40       52.61      3.00 o 
   5   5   4      213.59      202.32      6.25 o 
   6   5   4       11.15        6.67      1.87 o 
   7   5   4      224.12      185.34      6.43 o 
   8   5   4        1.23        5.69      1.99 o 
   9   5   4      125.04      111.17      4.86 o 
  10   5   4      259.61      288.13     11.87 o 
  11   5   4        4.17        1.50      2.52 o 
  12   5   4      109.92      128.32     10.69 o 
  13   5   4        0.40        0.93      3.19 o 
 -12   6   4       65.97       71.90     12.65 o 
 -11   6   4       49.24       60.98      5.26 o 
 -10   6   4      113.88      157.49      7.87 o 
  -9   6   4       53.24       48.16      4.61 o 
  -8   6   4       98.98      120.41      5.71 o 
  -7   6   4       91.33       86.06      4.31 o 
  -6   6   4       72.22       91.94      4.22 o 
  -5   6   4       12.92       14.83      2.56 o 
  -4   6   4       45.28       34.20      2.83 o 
  -3   6   4      197.64      200.40      5.67 o 
  -2   6   4      710.64      671.37     13.23 o 
  -1   6   4     1043.98     1003.65     18.45 o 
   0   6   4        0.03        4.81      2.08 o 
   1   6   4      838.17      797.28     17.72 o 
   2   6   4      220.57      210.48      6.36 o 
   3   6   4       89.43       81.53      4.45 o 
   4   6   4      285.71      246.02      7.34 o 
   5   6   4        2.79        0.58      1.87 o 
   6   6   4      187.03      164.82      6.46 o 
   7   6   4      309.75      326.73     12.76 o 
   8   6   4      182.04      166.84      7.28 o 
   9   6   4       29.41       37.31      4.27 o 
  10   6   4       99.13       97.74      7.70 o 
  -8   7   4        5.14       -1.30      2.79 o 
  -7   7   4        5.03       11.31      3.24 o 
  -6   7   4      134.48      139.32      6.69 o 
  -5   7   4       25.93       18.46      3.97 o 
  -4   7   4      226.82      242.93      9.33 o 
  -3   7   4       16.17       22.79      3.34 o 
  -2   7   4      111.79      121.66      5.97 o 
  -1   7   4       10.52        9.63      2.86 o 
   0   7   4       35.21       33.83      3.93 o 
   1   7   4       75.23       74.76      3.89 o 
   2   7   4      176.18      165.48      6.26 o 
   3   7   4       85.87       98.25      4.88 o 
   4   7   4       25.14       21.80      3.14 o 
   5   7   4      184.33      193.48      7.44 o 
   6   7   4        0.11       -0.70      2.42 o 
   7   7   4       92.01       84.86      7.04 o 
 -18   1   5       27.17       24.53      7.57 o 
 -17   1   5      154.94      184.88     15.72 o 
 -16   1   5       67.97       77.66      6.52 o 
 -15   1   5        0.01        2.40      2.95 o 
 -14   1   5        0.04        4.78      2.83 o 
 -13   1   5       20.04       30.37      3.83 o 
 -12   1   5      210.51      200.94      6.42 o 
 -11   1   5       36.89       48.07      2.92 o 
 -10   1   5      478.29      465.98     10.13 o 
  -9   1   5      583.52      660.36     13.08 o 
  -8   1   5     1353.81     1313.07     22.36 o 
  -7   1   5        3.91       20.26      1.89 o 
  -6   1   5      427.54      442.13      8.08 o 
  -5   1   5       38.62       43.59      2.95 o 
  -4   1   5       11.79       16.00      1.15 o 
  -3   1   5     3613.68     3588.06     47.86 o 
  -2   1   5     1024.47     1093.13     15.22 o 
  -1   1   5      912.32     1086.68     15.13 o 
   0   1   5     3915.33     3934.24     55.60 o 
   1   1   5     1949.17     2035.85     30.63 o 
   2   1   5     3314.22     3316.23     48.82 o 
   3   1   5       54.14       51.86      2.08 o 
   4   1   5       12.50        0.96      0.79 o 
   5   1   5      290.05      385.53      7.99 o 
   6   1   5        1.77        2.32      1.29 o 
   7   1   5      747.08      812.76     16.04 o 
   8   1   5        2.11        3.25      1.28 o 
   9   1   5      392.87      378.26      7.39 o 
  10   1   5        0.57        3.24      1.62 o 
  11   1   5        0.03        0.50      1.56 o 
  12   1   5      169.74      174.10      5.93 o 
  13   1   5        0.02        7.92      4.21 o 
  14   1   5       90.27       88.38      8.62 o 
  15   1   5       92.37       95.07     10.37 o 
  16   1   5       21.83       22.42      7.10 o 
 -17   2   5        4.23        8.25      4.39 o 
 -16   2   5       43.18       56.27      5.87 o 
 -15   2   5      302.44      327.76     14.06 o 
 -14   2   5       59.87       62.09      5.12 o 
 -13   2   5      316.49      313.71      8.70 o 
 -12   2   5       21.10       19.29      2.53 o 
 -11   2   5     2178.73     2160.83     38.70 o 
 -10   2   5      459.67      506.82     12.76 o 
  -9   2   5     1233.29     1185.14     21.03 o 
  -8   2   5     1073.85     1028.21     18.17 o 
  -7   2   5      134.62      124.16      3.69 o 
  -6   2   5     2191.97     2183.38     34.27 o 
  -5   2   5      113.86       79.38      2.28 o 
  -4   2   5        5.26       13.66      1.01 o 
  -3   2   5      426.68      434.35      6.99 o 
  -2   2   5      279.87      255.77      5.88 o 
  -1   2   5      411.27      319.05      6.65 o 
   0   2   5     1345.96     1284.70     19.45 o 
   1   2   5       67.50      150.40      3.38 o 
   2   2   5      230.00      197.83      5.11 o 
   3   2   5     8898.85     8940.34    148.15 o 
   4   2   5     1007.29     1074.66     19.10 o 
   5   2   5     1411.55     1287.94     23.91 o 
   6   2   5       55.59       59.60      2.58 o 
   7   2   5       36.12       34.92      2.20 o 
   8   2   5      265.99      234.75      6.67 o 
   9   2   5      324.34      338.24      9.30 o 
  10   2   5      399.76      389.74     11.60 o 
  11   2   5        8.15       12.17      2.14 o 
  12   2   5      165.69      169.87      7.60 o 
  13   2   5      139.99      135.28      5.58 o 
  14   2   5        0.08        0.76      2.55 o 
  15   2   5       24.12       32.02      7.17 o 
  16   2   5        0.37        4.49      5.82 o 
 -17   3   5       48.14       62.23     14.84 o 
 -16   3   5        6.09       10.72      8.76 o 
 -15   3   5       21.03       32.19      5.36 o 
 -14   3   5      376.89      405.71     11.51 o 
 -13   3   5       25.52       28.74      3.21 o 
 -12   3   5      983.48      926.96     19.48 o 
 -11   3   5       19.84       21.63      2.59 o 
 -10   3   5      985.03      931.16     18.35 o 
  -9   3   5      392.43      390.63     11.69 o 
  -8   3   5      649.37      620.01     13.81 o 
  -7   3   5      837.49      813.98     15.19 o 
  -6   3   5      123.58      109.39      2.85 o 
  -5   3   5     1077.24     1040.59     15.21 o 
  -4   3   5       51.75       65.85      2.17 o 
  -3   3   5     1292.08     1228.71     20.95 o 
  -2   3   5       81.65      135.52      3.81 o 
  -1   3   5        2.37        5.83      1.17 o 
   0   3   5     1145.43     1065.43     19.12 o 
   1   3   5       21.52       29.21      1.47 o 
   2   3   5     1642.68     1478.03     22.43 o 
   3   3   5      231.18      262.07      7.39 o 
   4   3   5      378.10      349.70      6.73 o 
   5   3   5        0.44        0.50      1.23 o 
   6   3   5     1020.60     1016.07     22.31 o 
   7   3   5      524.59      447.30     10.72 o 
   8   3   5      799.67      782.22     16.99 o 
   9   3   5       87.35       83.87      4.09 o 
  10   3   5       46.26       47.48      3.13 o 
  11   3   5       62.35       68.09      3.77 o 
  12   3   5      215.12      193.47      6.59 o 
  13   3   5       47.60       57.76      4.12 o 
  14   3   5       97.61      104.54      5.95 o 
  15   3   5       86.48       95.63      7.88 o 
 -15   4   5        5.70        7.17      4.81 o 
 -14   4   5        7.89        5.07      3.28 o 
 -13   4   5       48.44       57.80      5.95 o 
 -12   4   5      206.81      171.71      7.25 o 
 -11   4   5        5.86       10.70      2.43 o 
 -10   4   5        1.54        1.89      1.96 o 
  -9   4   5      589.71      524.10     13.55 o 
  -8   4   5      126.56      118.53      4.79 o 
  -7   4   5     1522.78     1440.93     29.21 o 
  -6   4   5      159.06      167.20      4.23 o 
  -5   4   5      340.83      350.05      8.05 o 
  -4   4   5      123.15      111.38      3.89 o 
  -3   4   5        2.63        7.20      1.57 o 
  -2   4   5      176.29      182.88      5.28 o 
  -1   4   5      539.15      542.69     11.57 o 
   0   4   5      538.77      570.83     14.25 o 
   1   4   5      268.12      232.70      6.13 o 
   2   4   5       20.15       33.76      2.86 o 
   3   4   5      166.87      159.01      3.69 o 
   4   4   5       15.55       17.97      1.84 o 
   5   4   5     1337.90     1223.26     24.74 o 
   6   4   5       25.61       32.49      2.44 o 
   7   4   5      162.86      167.57      5.54 o 
   8   4   5        0.09        0.72      1.53 o 
   9   4   5       16.96       18.70      2.37 o 
  10   4   5       45.63       46.64      3.28 o 
  11   4   5       13.05        7.72      2.26 o 
  12   4   5      158.40      160.81      6.93 o 
  13   4   5      111.71      128.19      6.85 o 
  14   4   5       73.26       80.98      5.58 o 
 -14   5   5       18.10       16.31      4.59 o 
 -13   5   5        0.54        1.80      3.06 o 
 -12   5   5        1.33        3.15      2.83 o 
 -11   5   5       11.36       14.66      3.21 o 
 -10   5   5       31.56       34.95      3.77 o 
  -9   5   5        4.68        0.99      1.89 o 
  -8   5   5       20.37       23.93      2.60 o 
  -7   5   5       19.33       30.16      2.67 o 
  -6   5   5      234.35      216.14      6.28 o 
  -5   5   5        0.83        4.64      1.70 o 
  -4   5   5      147.85      142.60      4.77 o 
  -3   5   5        1.14        8.74      1.82 o 
  -2   5   5      108.77      112.81      4.85 o 
  -1   5   5      354.90      366.89      8.02 o 
   0   5   5      252.29      248.47      6.31 o 
   1   5   5       43.82       51.15      2.76 o 
   2   5   5      308.22      312.26      7.11 o 
   3   5   5      322.84      300.64      8.04 o 
   4   5   5       66.35       63.71      3.30 o 
   5   5   5      173.16      165.43      5.68 o 
   6   5   5        8.94       10.80      2.04 o 
   7   5   5        8.52        8.50      2.70 o 
   8   5   5        7.19        6.04      2.09 o 
   9   5   5        2.29        1.58      2.18 o 
  10   5   5        0.80        5.92      2.58 o 
  11   5   5       41.43       37.74      4.23 o 
  12   5   5       20.31       16.54      3.76 o 
 -11   6   5       24.98       25.21      4.22 o 
 -10   6   5       99.57       90.88      5.47 o 
  -9   6   5        8.86        9.22      2.84 o 
  -8   6   5       60.46       57.96      4.38 o 
  -7   6   5       40.77       33.73      3.07 o 
  -6   6   5        8.80       13.06      2.88 o 
  -5   6   5       13.44       19.02      2.90 o 
  -4   6   5       28.21       23.67      2.41 o 
  -3   6   5        0.11        0.47      1.57 o 
  -2   6   5       42.81       48.75      2.97 o 
  -1   6   5       31.63       32.01      2.57 o 
   0   6   5        2.97       -0.12      1.65 o 
   1   6   5      109.86      115.60      5.31 o 
   2   6   5       54.43       56.91      3.14 o 
   3   6   5       98.17       99.95      4.28 o 
   4   6   5       31.26       27.61      2.87 o 
   5   6   5       86.71      101.09      4.89 o 
   6   6   5      131.47      117.80      5.16 o 
   7   6   5        3.84        0.60      2.22 o 
   8   6   5       78.78       84.22      6.97 o 
   9   6   5       11.05       11.90      3.51 o 
  10   6   5        1.48       -1.27      4.34 o 
  -8   7   5       86.56       96.48      9.80 o 
  -7   7   5       94.07       95.26      6.44 o 
  -6   7   5       29.11       29.95      5.15 o 
  -5   7   5       75.76       76.66      5.93 o 
  -4   7   5       38.30       27.70      4.15 o 
  -3   7   5        1.15        6.53      2.59 o 
  -2   7   5        6.93       12.42      2.68 o 
  -1   7   5        0.41        5.21      2.73 o 
   0   7   5      192.13      210.14      8.52 o 
   1   7   5        0.01        0.22      1.64 o 
   2   7   5      476.08      521.15     13.76 o 
   3   7   5       16.71       15.23      2.91 o 
   4   7   5      172.33      196.18      7.42 o 
   5   7   5        9.24       11.08      2.80 o 
   6   7   5       68.98       69.91      6.50 o 
 -18   0   6       25.09       36.10     11.44 o 
 -17   0   6      597.07      651.86     47.53 o 
 -16   0   6       86.25       88.99     14.65 o 
 -15   0   6      147.00      172.77     21.52 o 
 -14   0   6      490.24      449.25     20.07 o 
 -13   0   6       76.01       51.59      5.60 o 
 -12   0   6      210.39      192.03      9.75 o 
 -11   0   6       50.84       52.07      6.96 o 
 -10   0   6      264.05      274.79      9.94 o 
  -9   0   6      467.03      420.02     11.64 o 
  -8   0   6     1643.27     1680.46     35.20 o 
  -7   0   6     2376.09     2371.72     52.25 o 
  -6   0   6      470.12      575.45     18.16 o 
  -5   0   6     2771.46     2742.27     58.63 o 
  -4   0   6     2487.64     2581.26     56.49 o 
  -3   0   6       35.88        8.83      1.37 o 
  -2   0   6       38.21       35.49      2.35 o 
  -1   0   6     1078.30     1509.57     29.63 o 
   0   0   6     5663.03     5633.31    105.73 o 
   1   0   6       95.84      169.56      5.12 o 
   2   0   6      295.79      217.17      6.43 o 
   3   0   6     2898.97     3157.95     76.90 o 
   4   0   6     1118.15     1072.83     25.44 o 
   5   0   6      405.34      470.21     13.77 o 
   6   0   6     1229.27     1235.03     31.22 o 
   7   0   6      207.90      263.43      8.72 o 
   8   0   6      621.53      634.22     15.63 o 
   9   0   6      202.10      193.72      6.49 o 
  10   0   6      508.49      473.03     12.92 o 
  11   0   6      990.36      963.74     82.02 o 
  12   0   6      871.35      803.54     90.60 o 
  13   0   6        0.09        9.68      8.40 o 
  14   0   6      765.53      752.54     93.81 o 
  15   0   6      495.67      401.23     31.09 o 
  16   0   6      139.65      146.88     21.44 o 
 -18   1   6      219.36      230.72     17.94 o 
 -17   1   6       13.79       15.06     10.04 o 
 -16   1   6       93.89      119.60     11.75 o 
 -15   1   6       49.94       57.50      5.70 o 
 -14   1   6      194.48      211.01      9.12 o 
 -13   1   6      257.35      240.98      9.50 o 
 -12   1   6       35.70       22.26      3.11 o 
 -11   1   6      229.36      210.64      6.07 o 
 -10   1   6      196.92      174.82      5.20 o 
  -9   1   6      589.89      536.12     11.16 o 
  -8   1   6      509.88      455.52      9.52 o 
  -7   1   6     1671.58     1755.32     28.00 o 
  -6   1   6      951.51      813.90     13.26 o 
  -5   1   6      330.37      346.03      7.66 o 
  -4   1   6      139.74      119.22      2.83 o 
  -3   1   6      179.95      204.54      5.43 o 
  -2   1   6      767.94      734.74     10.95 o 
  -1   1   6       78.74       81.94      2.15 o 
   0   1   6     1625.90     1894.51     31.14 o 
   1   1   6      572.56      557.34      9.18 o 
   2   1   6      371.92      411.90     12.84 o 
   3   1   6      226.19      191.49      4.35 o 
   4   1   6      648.42      731.19     12.30 o 
   5   1   6      174.69      155.97      3.85 o 
   6   1   6     1272.94     1342.42     26.45 o 
   7   1   6       28.45       23.69      2.32 o 
   8   1   6      106.37      113.48      4.08 o 
   9   1   6        0.12        3.12      1.66 o 
  10   1   6        4.76        6.26      1.83 o 
  11   1   6      934.91      870.72     19.00 o 
  12   1   6       35.25       32.58      3.13 o 
  13   1   6      473.53      392.61     17.70 o 
  14   1   6      194.71      190.54     12.41 o 
  15   1   6       64.18       57.21      9.06 o 
  16   1   6        0.13       19.13      6.55 o 
 -17   2   6       43.09       52.78      6.82 o 
 -16   2   6        5.22        0.19      3.41 o 
 -15   2   6       40.63       50.67      5.09 o 
 -14   2   6       29.11       38.90      4.48 o 
 -13   2   6        8.45       20.96      3.55 o 
 -12   2   6       12.59        9.92      2.16 o 
 -11   2   6       17.78       31.27      3.23 o 
 -10   2   6      814.23      794.41     15.95 o 
  -9   2   6       14.17       32.66      2.59 o 
  -8   2   6       60.52       78.08      4.41 o 
  -7   2   6       16.83       35.12      2.11 o 
  -6   2   6      199.84      221.23      5.01 o 
  -5   2   6       11.08        5.88      0.99 o 
  -4   2   6        4.74        2.88      0.83 o 
  -3   2   6        5.79        1.45      0.91 o 
  -2   2   6       97.39      117.07      3.28 o 
  -1   2   6      248.09      279.49      5.30 o 
   0   2   6      252.26      279.84      5.11 o 
   1   2   6     1125.98     1302.24     19.85 o 
   2   2   6      114.36      121.71      3.02 o 
   3   2   6     1049.70     1103.32     18.86 o 
   4   2   6      497.14      466.02      8.87 o 
   5   2   6      278.39      294.58      6.48 o 
   6   2   6       25.86       17.63      1.77 o 
   7   2   6        0.79        2.22      1.50 o 
   8   2   6       71.16       47.76      3.02 o 
   9   2   6        1.65        1.61      1.69 o 
  10   2   6       15.26       16.18      2.33 o 
  11   2   6       50.23       59.37      3.48 o 
  12   2   6      114.36      121.85      6.12 o 
  13   2   6        6.68        4.91      2.28 o 
  14   2   6        7.28        5.76      3.95 o 
  15   2   6        3.61        6.13      5.69 o 
  16   2   6       67.27       38.45      8.56 o 
 -17   3   6        2.44        8.34      7.37 o 
 -16   3   6        0.33        5.90      4.85 o 
 -15   3   6       29.00       26.64      5.81 o 
 -14   3   6        0.31       -0.14      3.17 o 
 -13   3   6       16.04       12.18      2.62 o 
 -12   3   6      493.05      538.12     12.73 o 
 -11   3   6       16.71       16.00      2.49 o 
 -10   3   6        0.47        1.61      1.68 o 
  -9   3   6      545.40      560.04     13.23 o 
  -8   3   6      504.99      541.90     16.85 o 
  -7   3   6       29.43       34.71      2.39 o 
  -6   3   6      339.75      352.30      6.83 o 
  -5   3   6        7.29       11.63      1.17 o 
  -4   3   6       15.11       24.61      1.79 o 
  -3   3   6     1476.94     1508.09     25.39 o 
  -2   3   6        0.48        4.52      1.18 o 
  -1   3   6      369.17      380.53      8.74 o 
   0   3   6      164.08      181.74      5.06 o 
   1   3   6     1129.70     1079.15     16.90 o 
   2   3   6      274.30      271.36      6.08 o 
   3   3   6       20.82       34.67      6.43 o 
   4   3   6        3.10        4.31      1.30 o 
   5   3   6      172.67      127.43      4.44 o 
   6   3   6      340.69      340.42     10.35 o 
   7   3   6       24.05       21.26      2.33 o 
   8   3   6       47.15       52.78      3.27 o 
   9   3   6       44.05       56.99      3.46 o 
  10   3   6        0.09        2.47      1.92 o 
  11   3   6       45.21       48.75      3.42 o 
  12   3   6        5.80       11.61      2.42 o 
  13   3   6       85.88       95.46      5.13 o 
  14   3   6       20.39       28.44      3.85 o 
  15   3   6       11.15       17.25      6.24 o 
 -15   4   6       47.03       57.55      7.79 o 
 -14   4   6       38.99       58.42      5.46 o 
 -13   4   6       18.82       26.48      3.88 o 
 -12   4   6       49.52       75.48      4.72 o 
 -11   4   6      197.38      217.69      7.49 o 
 -10   4   6       13.88       21.21      2.84 o 
  -9   4   6      135.32      132.80      5.71 o 
  -8   4   6      541.95      524.14     13.50 o 
  -7   4   6      262.77      242.77     10.31 o 
  -6   4   6        9.71       13.45      1.64 o 
  -5   4   6      840.64      815.22     15.97 o 
  -4   4   6      349.35      339.13      7.97 o 
  -3   4   6      950.71     1000.07     18.93 o 
  -2   4   6      980.77      873.00     16.82 o 
  -1   4   6       52.42       85.35      3.54 o 
   0   4   6     1884.83     1703.21     31.86 o 
   1   4   6      238.21      191.80      5.80 o 
   2   4   6      107.60       87.29      3.28 o 
   3   4   6      100.00       82.35      3.15 o 
   4   4   6      190.06      183.54      5.30 o 
   5   4   6       49.68       38.80      2.60 o 
   6   4   6        1.52        1.25      1.41 o 
   7   4   6       22.00       27.63      2.72 o 
   8   4   6        0.31        1.44      1.77 o 
   9   4   6      256.89      245.85      7.61 o 
  10   4   6       10.29       13.12      2.44 o 
  11   4   6       64.56       67.40      4.01 o 
  12   4   6       56.07       71.86      4.85 o 
  13   4   6        0.26        0.70      2.72 o 
  14   4   6       50.08       67.75      5.29 o 
 -14   5   6       46.44       52.19      6.26 o 
 -13   5   6      133.89      161.53     10.10 o 
 -12   5   6        6.60        6.84      3.20 o 
 -11   5   6      105.46      144.00      7.22 o 
 -10   5   6       96.52      112.47      6.15 o 
  -9   5   6       17.37        4.86      2.37 o 
  -8   5   6      507.36      519.54     12.96 o 
  -7   5   6        4.39        0.29      1.69 o 
  -6   5   6      525.19      523.09     11.95 o 
  -5   5   6       26.49       37.21      2.78 o 
  -4   5   6      699.98      731.52     14.96 o 
  -3   5   6      183.10      165.08      5.27 o 
  -2   5   6       17.95       25.57      2.38 o 
  -1   5   6      170.49      158.50      5.23 o 
   0   5   6       62.89       74.80      3.34 o 
   1   5   6      462.24      418.76      9.86 o 
   2   5   6        0.12        3.85      1.46 o 
   3   5   6      355.12      324.41      8.55 o 
   4   5   6       60.31       50.06      3.83 o 
   5   5   6       80.15       68.74      3.69 o 
   6   5   6       21.21       26.19      2.66 o 
   7   5   6       62.79       59.97      4.25 o 
   8   5   6      316.77      296.80      9.29 o 
   9   5   6        7.54        8.72      2.72 o 
  10   5   6       50.26       50.94      4.18 o 
  11   5   6       68.85       87.21      5.79 o 
  12   5   6       31.76       24.73      4.13 o 
 -11   6   6      217.80      228.99     12.66 o 
 -10   6   6       69.41       88.65      6.93 o 
  -9   6   6      226.54      237.97      9.87 o 
  -8   6   6        0.60        2.90      2.26 o 
  -7   6   6      135.81      157.63      5.95 o 
  -6   6   6       54.07       42.67      3.73 o 
  -5   6   6      100.66      120.07      5.53 o 
  -4   6   6       26.01       18.55      2.32 o 
  -3   6   6       87.62       90.64      4.09 o 
  -2   6   6       24.69       35.38      2.69 o 
  -1   6   6      126.55      137.17      4.94 o 
   0   6   6        0.94        1.28      1.95 o 
   1   6   6       33.12       36.71      4.32 o 
   2   6   6      300.95      288.46      8.06 o 
   3   6   6        2.30        5.91      1.95 o 
   4   6   6      246.18      210.70      6.89 o 
   5   6   6      133.90      124.39      5.24 o 
   6   6   6       57.97       53.72      3.73 o 
   7   6   6        7.17        8.07      2.61 o 
   8   6   6       18.15        9.82      2.75 o 
   9   6   6       12.20       18.19      3.92 o 
  10   6   6       12.89       27.22      7.85 o 
  -7   7   6       13.27       10.58      5.17 o 
  -6   7   6       22.26       25.47      4.33 o 
  -5   7   6       40.69       52.14      5.41 o 
  -4   7   6        5.47        8.97      3.33 o 
  -3   7   6        1.05       -0.70      3.00 o 
  -2   7   6       25.00       32.72      3.81 o 
  -1   7   6       66.12       57.07      4.60 o 
   0   7   6       36.30       43.09      4.34 o 
   1   7   6        0.19        0.15      1.67 o 
   2   7   6       10.70       12.01      2.47 o 
   3   7   6        3.15        2.08      2.35 o 
   4   7   6        5.28        7.44      3.71 o 
   5   7   6        6.78        6.74      2.90 o 
   6   7   6        4.20        3.81      3.67 o 
 -18   1   7       52.37       66.96      9.20 o 
 -17   1   7      100.09      133.15     10.84 o 
 -16   1   7       57.34       73.70      6.75 o 
 -15   1   7      180.15      168.53      9.23 o 
 -14   1   7       89.48       95.35      6.31 o 
 -13   1   7       28.61       31.85      4.10 o 
 -12   1   7       73.33       58.04      4.47 o 
 -11   1   7       63.37       58.65      3.45 o 
 -10   1   7       85.33       89.32      3.67 o 
  -9   1   7      235.75      219.06      6.33 o 
  -8   1   7        1.98        5.77      1.49 o 
  -7   1   7       42.53       81.25      2.87 o 
  -6   1   7       35.70       39.98      2.66 o 
  -5   1   7     1646.42     1666.18     24.56 o 
  -4   1   7      787.05      874.34     13.08 o 
  -3   1   7      222.51      199.32      4.34 o 
  -2   1   7      360.62      398.27      7.06 o 
  -1   1   7      145.76      171.38      3.74 o 
   0   1   7      100.82       67.39      2.17 o 
   1   1   7      813.13      829.75     16.91 o 
   2   1   7      130.91      223.18      5.72 o 
   3   1   7     4396.43     4768.06     85.23 o 
   4   1   7        8.53        5.37      0.97 o 
   5   1   7      957.73     1009.78     17.66 o 
   6   1   7      111.81      140.25      3.57 o 
   7   1   7        7.46        3.20      1.39 o 
   8   1   7       66.54       74.26      2.91 o 
   9   1   7        0.99       -0.60      1.48 o 
  10   1   7        7.97        7.27      2.13 o 
  11   1   7      250.67      257.18      9.32 o 
  12   1   7       50.34       49.82      3.93 o 
  13   1   7       13.54       19.97      5.44 o 
  14   1   7      243.15      248.42     18.16 o 
  15   1   7       50.02       56.45     10.01 o 
  16   1   7      119.74      119.30     12.35 o 
 -17   2   7        0.35        0.88      4.39 o 
 -16   2   7       13.10       11.38      4.15 o 
 -15   2   7      120.50      147.20      7.89 o 
 -14   2   7       44.94       54.20      4.89 o 
 -13   2   7      254.94      258.57      9.93 o 
 -12   2   7       55.73       44.29      3.21 o 
 -11   2   7      423.73      377.41      9.26 o 
 -10   2   7      313.51      288.59      7.54 o 
  -9   2   7      242.50      248.73      8.73 o 
  -8   2   7      831.55      830.97     16.26 o 
  -7   2   7      154.89      156.52      4.29 o 
  -6   2   7      675.19      598.21     10.40 o 
  -5   2   7        2.84        3.83      1.16 o 
  -4   2   7        5.75       16.46      1.26 o 
  -3   2   7        0.88        1.94      0.82 o 
  -2   2   7        9.19        7.90      0.93 o 
  -1   2   7        0.31        2.24      0.85 o 
   0   2   7      825.93      825.99     13.71 o 
   1   2   7     1969.08     2116.11     34.90 o 
   2   2   7      419.45      399.83      7.82 o 
   3   2   7      863.33      840.31     14.90 o 
   4   2   7     2138.29     2013.75     33.57 o 
   5   2   7      166.78      204.31      5.13 o 
   6   2   7      773.03      689.58     15.29 o 
   7   2   7        1.85        3.86      1.68 o 
   8   2   7      205.71      201.50      9.21 o 
   9   2   7      729.37      699.08     16.11 o 
  10   2   7        4.87        5.28      1.95 o 
  11   2   7      140.66      140.44      5.32 o 
  12   2   7       93.79       85.97      4.35 o 
  13   2   7       81.29       93.30      5.12 o 
  14   2   7      288.39      274.08     15.13 o 
  15   2   7      176.29      173.97     24.66 o 
 -16   3   7      140.26      166.97     13.38 o 
 -15   3   7      161.52      163.83     11.83 o 
 -14   3   7       50.63       52.51      6.35 o 
 -13   3   7       57.14       57.68      4.36 o 
 -12   3   7        5.49        2.47      2.31 o 
 -11   3   7      259.69      282.27      9.83 o 
 -10   3   7        0.02        0.73      1.89 o 
  -9   3   7      175.33      176.92      5.90 o 
  -8   3   7        3.18        5.31      1.86 o 
  -7   3   7      151.17      159.17      6.40 o 
  -6   3   7       23.22       31.66      2.09 o 
  -5   3   7        8.97        7.32      1.66 o 
  -4   3   7        2.20        8.89      1.24 o 
  -3   3   7      119.13      130.43      3.66 o 
  -2   3   7      177.07      157.98      4.12 o 
  -1   3   7      223.87      203.44      4.55 o 
   0   3   7      266.37      267.32      6.52 o 
   1   3   7      465.37      399.88      7.32 o 
   2   3   7      290.57      281.00      5.43 o 
   3   3   7      428.85      361.86      7.81 o 
   4   3   7      743.89      791.38     17.10 o 
   5   3   7      618.99      544.65     13.42 o 
   6   3   7      103.27      100.71      4.19 o 
   7   3   7       95.12       89.66      4.05 o 
   8   3   7      532.15      463.40     11.37 o 
   9   3   7       17.11       20.43      2.59 o 
  10   3   7      358.26      348.19      9.71 o 
  11   3   7       35.18       34.70      3.08 o 
  12   3   7      260.54      269.08     10.52 o 
  13   3   7       17.09       17.18      2.93 o 
  14   3   7      167.90      206.52     13.48 o 
 -15   4   7       12.85        8.13      5.24 o 
 -14   4   7       29.35       23.56      4.12 o 
 -13   4   7       16.68       33.72      3.97 o 
 -12   4   7       10.89       14.63      3.10 o 
 -11   4   7       18.46       17.04      2.91 o 
 -10   4   7       12.82        9.67      2.75 o 
  -9   4   7      128.25      125.15      5.90 o 
  -8   4   7       25.92       38.98      3.38 o 
  -7   4   7       25.99       22.25      2.74 o 
  -6   4   7      108.27      107.51      4.42 o 
  -5   4   7       38.27       35.96      2.03 o 
  -4   4   7        0.03       -1.13      1.51 o 
  -3   4   7       16.39       11.97      1.99 o 
  -2   4   7      108.23       99.22      4.28 o 
  -1   4   7      124.82      117.11      4.65 o 
   0   4   7      371.09      327.53      8.75 o 
   1   4   7       20.25       20.54      3.04 o 
   2   4   7      613.77      578.45     11.56 o 
   3   4   7      266.89      265.21      8.21 o 
   4   4   7       10.38        7.82      1.84 o 
   5   4   7        2.48        0.98      1.61 o 
   6   4   7       11.67       12.08      2.02 o 
   7   4   7       27.49       26.28      2.64 o 
   8   4   7       27.33       22.98      3.01 o 
   9   4   7        5.88        5.33      2.09 o 
  10   4   7        3.53        5.54      2.31 o 
  11   4   7      283.30      285.06      9.02 o 
  12   4   7        0.52        3.92      2.69 o 
  13   4   7      192.97      192.23     10.15 o 
 -13   5   7       20.02       23.42      4.17 o 
 -12   5   7        8.67       13.35      3.44 o 
 -11   5   7       63.92       70.76      4.87 o 
 -10   5   7       20.19       10.56      3.39 o 
  -9   5   7      203.10      208.37      7.74 o 
  -8   5   7        7.48        4.41      2.27 o 
  -7   5   7       77.53       73.44      4.36 o 
  -6   5   7        5.26        3.77      1.77 o 
  -5   5   7      128.07       96.05      4.77 o 
  -4   5   7        7.53        6.93      2.00 o 
  -3   5   7      128.85      123.62      4.62 o 
  -2   5   7        0.39        2.22      1.70 o 
  -1   5   7      318.39      294.22      7.90 o 
   0   5   7      691.66      698.26     15.00 o 
   1   5   7       28.68       27.88      2.40 o 
   2   5   7      306.69      289.93      7.98 o 
   3   5   7       49.96       54.06      3.21 o 
   4   5   7       32.75       38.10      2.90 o 
   5   5   7        0.12        2.34      1.81 o 
   6   5   7        3.68        0.37      1.83 o 
   7   5   7        1.88        7.73      2.80 o 
   8   5   7       34.11       39.66      3.60 o 
   9   5   7       19.45       28.99      3.36 o 
  10   5   7        6.83        6.80      2.77 o 
  11   5   7        4.94        3.87      2.99 o 
 -11   6   7       16.28       17.09      4.55 o 
 -10   6   7       87.55      101.31      6.26 o 
  -9   6   7       42.25       41.25      4.93 o 
  -8   6   7      192.87      195.84      7.88 o 
  -7   6   7        1.57        2.37      2.14 o 
  -6   6   7      120.62      138.21      6.25 o 
  -5   6   7       98.86      106.35      5.43 o 
  -4   6   7       16.32       13.91      2.45 o 
  -3   6   7      153.79      165.92      5.39 o 
  -2   6   7       73.92       69.51      3.58 o 
  -1   6   7      300.97      299.45      8.35 o 
   0   6   7        1.38        0.70      2.18 o 
   1   6   7       73.25       91.18      4.65 o 
   2   6   7        2.51        1.44      1.70 o 
   3   6   7      242.89      251.31      7.66 o 
   4   6   7      129.01      131.73      5.93 o 
   5   6   7       75.43       82.95      4.38 o 
   6   6   7       78.46       83.10      6.01 o 
   7   6   7        9.02       11.30      2.83 o 
   8   6   7        1.17        3.49      2.51 o 
   9   6   7        3.65        2.05      4.21 o 
  -7   7   7      242.67      267.43     10.53 o 
  -6   7   7       40.45       44.83      6.16 o 
  -5   7   7       42.05       56.77      4.97 o 
  -4   7   7       62.43       69.84      5.49 o 
  -3   7   7        2.10        1.27      2.95 o 
  -2   7   7      119.12      118.42      5.87 o 
  -1   7   7        0.30       -0.44      2.40 o 
   0   7   7      177.28      187.17      8.28 o 
   1   7   7       57.46       72.70      5.37 o 
   2   7   7      126.13      141.39      6.00 o 
   3   7   7       12.92       17.72      2.86 o 
   4   7   7       72.31       72.27      5.02 o 
   5   7   7       20.90       22.19      4.78 o 
 -18   0   8       83.72       68.62     14.65 o 
 -17   0   8       13.00       11.79      8.93 o 
 -16   0   8      129.55      106.50     13.47 o 
 -15   0   8      841.40      747.83     30.93 o 
 -14   0   8      163.33      201.54     18.42 o 
 -13   0   8       66.25       60.95      6.29 o 
 -12   0   8       82.64      101.12      9.33 o 
 -11   0   8       23.05       32.24      4.75 o 
 -10   0   8      818.54      668.06     22.34 o 
  -9   0   8      147.63      109.90      4.83 o 
  -8   0   8      176.31      196.83      6.78 o 
  -7   0   8      741.18      681.11     18.81 o 
  -6   0   8      102.22      187.57      6.93 o 
  -5   0   8      224.49      279.76      8.28 o 
  -4   0   8      441.95      644.97     16.15 o 
  -3   0   8     1528.44     1902.14     43.00 o 
  -2   0   8     3975.36     4059.39     88.99 o 
  -1   0   8     1090.02     1377.76     31.89 o 
   0   0   8      676.60      681.17     18.33 o 
   1   0   8     4756.98     4910.00    107.27 o 
   2   0   8      226.59      304.12      9.24 o 
   3   0   8     2786.97     2781.42     66.74 o 
   4   0   8      183.00      171.54      8.79 o 
   5   0   8     1720.32     1589.99     44.06 o 
   6   0   8     1251.06     1294.10     36.91 o 
   7   0   8     3202.44     3321.87     87.90 o 
   8   0   8     1234.36     1261.60     39.59 o 
   9   0   8      105.43      135.03      6.80 o 
  10   0   8      385.33      357.70     13.12 o 
  11   0   8        4.02       10.34      6.61 o 
  12   0   8      953.90      825.16     42.43 o 
  13   0   8      575.06      487.58     29.91 o 
  14   0   8        1.93       15.25      8.58 o 
  15   0   8      142.29      123.79     15.80 o 
 -18   1   8       68.34       51.71      8.45 o 
 -17   1   8      100.39      128.90     12.28 o 
 -16   1   8       21.03       24.31      4.88 o 
 -15   1   8        2.02        9.10      3.42 o 
 -14   1   8       28.14       40.59      4.77 o 
 -13   1   8      470.92      425.13     14.18 o 
 -12   1   8      277.45      231.08      8.68 o 
 -11   1   8        2.94        0.43      2.14 o 
 -10   1   8       90.85       90.61      3.76 o 
  -9   1   8      386.11      454.13     10.28 o 
  -8   1   8       59.16       45.32      2.89 o 
  -7   1   8      658.49      545.92      9.83 o 
  -6   1   8        2.85       18.19      1.41 o 
  -5   1   8     1999.84     2057.65     30.16 o 
  -4   1   8        1.27        8.01      1.11 o 
  -3   1   8       90.12       53.20      2.32 o 
  -2   1   8     1777.55     1963.93     31.18 o 
  -1   1   8      791.61      936.22     15.72 o 
   0   1   8     4415.92     4688.37     71.35 o 
   1   1   8      138.80      185.44      4.25 o 
   2   1   8     1301.99     1364.74     23.46 o 
   3   1   8       30.25       43.51      4.99 o 
   4   1   8     3567.99     3694.64     62.41 o 
   5   1   8      217.43      256.72      8.83 o 
   6   1   8      995.81     1035.50     18.41 o 
   7   1   8      271.96      255.83      7.35 o 
   8   1   8      136.87      150.19      4.92 o 
   9   1   8      965.96      890.72     24.44 o 
  10   1   8       20.14       30.71      2.85 o 
  11   1   8      382.87      352.47     11.61 o 
  12   1   8       51.68       44.40      6.94 o 
  13   1   8      275.76      281.65     15.26 o 
  14   1   8      209.66      198.43     13.21 o 
  15   1   8       45.06       48.48      8.03 o 
 -17   2   8       11.60       24.89      5.21 o 
 -16   2   8        1.52        3.36      3.76 o 
 -15   2   8        2.77        4.61      3.19 o 
 -14   2   8        3.09        2.27      2.96 o 
 -13   2   8       41.15       57.52      4.85 o 
 -12   2   8       15.05       30.85      5.84 o 
 -11   2   8       28.63       47.08      3.22 o 
 -10   2   8      486.69      418.05     11.78 o 
  -9   2   8       37.40       43.09      3.64 o 
  -8   2   8      840.61      784.41     15.63 o 
  -7   2   8        3.46       11.59      1.73 o 
  -6   2   8        8.35       18.93      1.61 o 
  -5   2   8       24.03       37.02      2.16 o 
  -4   2   8      451.91      487.75      8.79 o 
  -3   2   8      933.10     1041.10     17.35 o 
  -2   2   8      312.54      368.41      6.91 o 
  -1   2   8      238.05      239.21      5.57 o 
   0   2   8      483.92      518.17      9.67 o 
   1   2   8     2249.45     2448.23     40.37 o 
   2   2   8     1422.10     1565.01     25.27 o 
   3   2   8      499.22      615.42     11.58 o 
   4   2   8      155.64      162.26      4.92 o 
   5   2   8      183.70      220.59      6.75 o 
   6   2   8        1.69        8.34      2.43 o 
   7   2   8       35.18       48.01      3.63 o 
   8   2   8       38.47       30.02      2.65 o 
   9   2   8        5.53       11.19      2.20 o 
  10   2   8      139.05      140.90      5.60 o 
  11   2   8       47.67       38.67      3.48 o 
  12   2   8      158.82      143.93      9.16 o 
  13   2   8       10.75       15.91      3.66 o 
  14   2   8      123.56      133.07     13.10 o 
  15   2   8        2.65       10.50      6.96 o 
 -16   3   8        0.04        2.23      4.94 o 
 -15   3   8        1.15        1.81      3.93 o 
 -14   3   8       34.34       44.24      6.19 o 
 -13   3   8        2.97        6.22      4.23 o 
 -12   3   8       40.90       51.72      3.99 o 
 -11   3   8      409.60      384.76     13.75 o 
 -10   3   8      100.01      110.52      5.33 o 
  -9   3   8      295.23      233.52      8.34 o 
  -8   3   8      709.37      721.27     15.89 o 
  -7   3   8      151.08      136.75      5.13 o 
  -6   3   8      235.15      265.83     12.17 o 
  -5   3   8      195.75      198.55      5.32 o 
  -4   3   8        5.06       12.23      1.63 o 
  -3   3   8      456.28      475.18      9.60 o 
  -2   3   8      201.95      237.42      5.56 o 
  -1   3   8       19.13       23.29      1.69 o 
   0   3   8      131.86       88.03      4.46 o 
   1   3   8        1.23        5.49      1.27 o 
   2   3   8       84.43      114.76      3.67 o 
   3   3   8      111.39      122.79      4.35 o 
   4   3   8       59.44       80.86      3.72 o 
   5   3   8     1209.97     1230.44     27.15 o 
   6   3   8      202.51      156.17      5.95 o 
   7   3   8       18.33       23.10      2.45 o 
   8   3   8        0.01       -1.05      1.70 o 
   9   3   8       12.84       10.52      2.24 o 
  10   3   8      100.39       86.96      4.99 o 
  11   3   8       71.62       65.04      4.26 o 
  12   3   8      115.90      125.20      5.47 o 
  13   3   8        7.11        6.65      3.07 o 
  14   3   8        4.88       11.64      4.10 o 
 -15   4   8       36.56       47.92      9.59 o 
 -14   4   8       92.38       86.82      8.96 o 
 -13   4   8       30.43       53.65      4.65 o 
 -12   4   8       48.66       42.26      4.02 o 
 -11   4   8      110.86      126.67      6.22 o 
 -10   4   8       12.42       17.22      2.99 o 
  -9   4   8      352.56      391.74     11.35 o 
  -8   4   8       11.03       14.84      2.54 o 
  -7   4   8     1055.97     1088.05     23.26 o 
  -6   4   8      162.95      163.67      5.74 o 
  -5   4   8      364.40      412.91      9.79 o 
  -4   4   8        3.34        4.21      1.27 o 
  -3   4   8       12.77       22.34      2.62 o 
  -2   4   8      341.69      338.22      9.74 o 
  -1   4   8      477.16      427.90     10.32 o 
   0   4   8        0.05        5.38      1.76 o 
   1   4   8      140.56      116.00      3.99 o 
   2   4   8      131.08      153.42      9.32 o 
   3   4   8      581.67      518.35     14.26 o 
   4   4   8        1.30       12.90      2.35 o 
   5   4   8      106.96       92.10      4.38 o 
   6   4   8       49.20       45.69      3.69 o 
   7   4   8      215.01      187.43      6.85 o 
   8   4   8       21.91       18.61      2.77 o 
   9   4   8        4.28        5.84      2.57 o 
  10   4   8       37.10       38.71      3.54 o 
  11   4   8       13.95       15.75      3.02 o 
  12   4   8      162.32      168.40      7.02 o 
  13   4   8        6.83       14.29      3.29 o 
 -13   5   8        8.68        2.40      3.60 o 
 -12   5   8       70.60       83.65      5.52 o 
 -11   5   8       27.59       35.52      3.87 o 
 -10   5   8      479.82      536.27     15.69 o 
  -9   5   8       94.85       94.22      5.23 o 
  -8   5   8       63.81       86.90      4.91 o 
  -7   5   8       60.65       65.85      3.92 o 
  -6   5   8      334.37      385.53     10.26 o 
  -5   5   8      275.05      275.30      9.28 o 
  -4   5   8       44.83       62.14      4.38 o 
  -3   5   8       37.83       48.13      3.31 o 
  -2   5   8       66.60       55.46      3.56 o 
  -1   5   8       26.60       27.99      3.28 o 
   0   5   8      108.28       95.94      4.22 o 
   1   5   8       50.96       55.14      3.28 o 
   2   5   8      816.08      769.96     19.85 o 
   3   5   8        4.43        5.44      2.07 o 
   4   5   8      393.13      370.22     10.42 o 
   5   5   8        1.33        1.08      1.82 o 
   6   5   8      154.74      143.47      5.98 o 
   7   5   8      151.22      144.16      7.99 o 
   8   5   8       73.73       72.72      4.58 o 
   9   5   8       63.45       71.02      5.73 o 
  10   5   8       13.61       18.15      3.86 o 
  11   5   8        0.04       -1.57      3.06 o 
 -11   6   8       93.27      117.93      9.13 o 
 -10   6   8       80.89       68.16      5.24 o 
  -9   6   8       59.12       66.21      5.01 o 
  -8   6   8      237.48      221.05      8.69 o 
  -7   6   8       11.66       23.76      3.09 o 
  -6   6   8       35.24       31.03      4.16 o 
  -5   6   8        0.44       -0.98      2.38 o 
  -4   6   8      333.09      312.73     10.43 o 
  -3   6   8        1.07        0.54      2.09 o 
  -2   6   8       30.02       31.67      3.55 o 
  -1   6   8       52.37       37.88      3.48 o 
   0   6   8        0.62        2.13      2.20 o 
   1   6   8      157.33      127.94      5.13 o 
   2   6   8        5.97        1.69      1.86 o 
   3   6   8      133.80      119.44      5.15 o 
   4   6   8      228.29      224.87      7.80 o 
   5   6   8      249.72      247.95      8.43 o 
   6   6   8       46.52       52.08      4.09 o 
   7   6   8       92.05       99.60      5.96 o 
   8   6   8        2.54        7.50      3.78 o 
  -6   7   8       11.23        7.33      4.10 o 
  -5   7   8       42.51       37.69      5.42 o 
  -4   7   8       23.39       20.10      4.03 o 
  -3   7   8        0.13        1.05      2.73 o 
  -2   7   8       12.14        7.02      3.08 o 
  -1   7   8        5.19        3.93      2.65 o 
   0   7   8        2.40        1.52      2.60 o 
   1   7   8       16.44       14.55      2.40 o 
   2   7   8      131.88      135.12      7.13 o 
   3   7   8       51.92       51.36      4.30 o 
   4   7   8       63.44       64.65      6.76 o 
 -17   1   9      157.59      129.12      9.94 o 
 -16   1   9        0.75        2.86      3.47 o 
 -15   1   9      139.31      123.90      7.41 o 
 -14   1   9       15.87       21.92      4.72 o 
 -13   1   9        6.06        8.42      3.51 o 
 -12   1   9      382.19      392.40     11.64 o 
 -11   1   9      861.99      819.57     19.46 o 
 -10   1   9      362.31      347.06      9.91 o 
  -9   1   9      123.82      102.43      5.47 o 
  -8   1   9      449.21      440.10     10.02 o 
  -7   1   9      131.68      119.24      5.05 o 
  -6   1   9      683.14      664.78     11.12 o 
  -5   1   9      222.76      250.62      8.96 o 
  -4   1   9      202.50      187.16      4.09 o 
  -3   1   9       60.87       98.72      4.41 o 
  -2   1   9      726.49      857.42     14.64 o 
  -1   1   9      188.90      227.93      7.64 o 
   0   1   9        9.80       14.07      1.33 o 
   1   1   9     1783.17     1777.63     28.29 o 
   2   1   9       62.76       67.50      2.59 o 
   3   1   9      831.38      761.64     13.88 o 
   4   1   9      167.67      139.70      4.74 o 
   5   1   9       54.87       41.96      2.19 o 
   6   1   9      190.56      184.16      6.23 o 
   7   1   9       97.99       94.41      4.16 o 
   8   1   9       11.14        3.88      2.16 o 
   9   1   9       16.08       17.45      2.39 o 
  10   1   9      250.09      239.72      8.97 o 
  11   1   9       27.21       23.51      4.57 o 
  12   1   9       66.22       63.38      7.91 o 
  13   1   9       23.22       25.59      6.31 o 
  14   1   9      122.21      113.22     20.12 o 
  15   1   9      188.74      172.76     13.14 o 
 -17   2   9       31.74       52.13     11.92 o 
 -16   2   9       68.76       71.00      8.10 o 
 -15   2   9        1.20        1.42      3.45 o 
 -14   2   9        2.28        6.47      3.70 o 
 -13   2   9        0.49        3.62      2.78 o 
 -12   2   9        0.52        4.72      2.64 o 
 -11   2   9      876.26      879.52     19.12 o 
 -10   2   9       99.13      102.01      5.44 o 
  -9   2   9     2320.52     2182.31     41.44 o 
  -8   2   9      596.18      585.86     11.96 o 
  -7   2   9      415.26      384.45      8.57 o 
  -6   2   9      772.42      730.11     13.22 o 
  -5   2   9       82.99       76.07      2.78 o 
  -4   2   9       13.86       23.47      1.72 o 
  -3   2   9     1434.07     1348.25     21.28 o 
  -2   2   9      485.85      460.61      8.52 o 
  -1   2   9      337.46      381.59      7.72 o 
   0   2   9      129.81       98.42      3.56 o 
   1   2   9      151.94      135.02      4.06 o 
   2   2   9     1336.36     1286.77     23.00 o 
   3   2   9     2182.28     2140.03     37.85 o 
   4   2   9     1325.40     1318.09     31.72 o 
   5   2   9      146.96      129.68      7.33 o 
   6   2   9      681.47      640.13     16.64 o 
   7   2   9      407.21      378.44     10.81 o 
   8   2   9      192.83      183.35      6.22 o 
   9   2   9      312.48      299.47      8.69 o 
  10   2   9       19.48       16.51      2.58 o 
  11   2   9       57.84       59.97      4.02 o 
  12   2   9      103.93      115.15      7.60 o 
  13   2   9      120.32      120.85     14.25 o 
  14   2   9       29.52       42.53      7.73 o 
 -16   3   9        3.73       15.94      5.66 o 
 -15   3   9       23.96       19.40      5.40 o 
 -14   3   9       44.23       50.57      6.43 o 
 -13   3   9       81.38       93.15      7.25 o 
 -12   3   9      185.93      175.66      8.04 o 
 -11   3   9       45.47       57.10      4.51 o 
 -10   3   9      133.35      156.94     10.83 o 
  -9   3   9        0.03       14.21      2.56 o 
  -8   3   9      869.62      845.44     23.73 o 
  -7   3   9      174.01      152.65      5.68 o 
  -6   3   9     2492.12     2333.24     48.85 o 
  -5   3   9        4.01        5.40      1.82 o 
  -4   3   9     1031.00     1024.30     19.26 o 
  -3   3   9      186.00      210.46      5.80 o 
  -2   3   9       22.51       28.38      2.54 o 
  -1   3   9      479.33      470.61     10.93 o 
   0   3   9       34.54       48.74      3.46 o 
   1   3   9     1580.95     1449.34     27.44 o 
   2   3   9       12.09        9.28      1.88 o 
   3   3   9     1077.95     1074.74     22.69 o 
   4   3   9     1612.26     1526.37     33.06 o 
   5   3   9      776.40      726.66     19.11 o 
   6   3   9     1442.00     1362.79     30.30 o 
   7   3   9      220.98      227.30     10.01 o 
   8   3   9      200.22      204.00      6.78 o 
   9   3   9       11.71       20.54      2.72 o 
  10   3   9       60.64       72.30      5.16 o 
  11   3   9        5.69        5.39      2.37 o 
  12   3   9       45.91       55.22      4.22 o 
  13   3   9      111.75      141.25      7.80 o 
  14   3   9       43.99       32.16      8.93 o 
 -15   4   9       38.15       45.11      9.98 o 
 -14   4   9       75.95       83.95      7.93 o 
 -13   4   9       10.94       14.25      4.44 o 
 -12   4   9       33.41       32.48      3.82 o 
 -11   4   9      153.50      150.69      6.90 o 
 -10   4   9       65.07       65.27      4.63 o 
  -9   4   9      351.14      337.80     10.54 o 
  -8   4   9       20.71       18.91      2.76 o 
  -7   4   9      658.28      631.55     15.02 o 
  -6   4   9      176.81      150.62      5.69 o 
  -5   4   9      282.16      271.79      7.91 o 
  -4   4   9      784.32      702.30     15.10 o 
  -3   4   9      595.04      594.94     13.19 o 
  -2   4   9      263.45      240.08      6.37 o 
  -1   4   9      254.87      266.81      6.91 o 
   0   4   9      202.35      185.32      6.05 o 
   1   4   9      908.05      851.38     18.63 o 
   2   4   9      362.43      321.23      9.25 o 
   3   4   9        2.62        4.38      2.03 o 
   4   4   9      455.63      417.75     14.68 o 
   5   4   9       81.78       94.25      5.14 o 
   6   4   9       71.55       62.56      4.29 o 
   7   4   9      419.69      426.13     11.93 o 
   8   4   9        1.10        0.78      2.11 o 
   9   4   9      284.97      291.68     11.27 o 
  10   4   9       13.22       14.41      3.09 o 
  11   4   9      236.47      213.90      8.44 o 
  12   4   9        6.21        6.54      3.03 o 
 -13   5   9       22.84       19.02      5.08 o 
 -12   5   9        2.45        0.57      2.78 o 
 -11   5   9       31.39       31.26      4.14 o 
 -10   5   9        3.67        1.50      2.66 o 
  -9   5   9        0.25       -1.53      2.42 o 
  -8   5   9      107.87       87.18      4.81 o 
  -7   5   9        0.06       -1.03      1.94 o 
  -6   5   9      244.56      232.21      7.50 o 
  -5   5   9      409.35      359.73      9.87 o 
  -4   5   9       10.62       14.91      2.80 o 
  -3   5   9      520.86      493.78     12.85 o 
  -2   5   9       31.17       35.85      3.94 o 
  -1   5   9     1217.45     1177.47     25.06 o 
   0   5   9        0.44        1.86      1.88 o 
   1   5   9        0.72        0.26      2.01 o 
   2   5   9       43.28       40.62      5.37 o 
   3   5   9       24.10       21.23      2.90 o 
   4   5   9       67.14       76.04      4.21 o 
   5   5   9        0.00        1.03      2.02 o 
   6   5   9        0.00        1.38      2.21 o 
   7   5   9       12.01        7.00      2.76 o 
   8   5   9      116.35      120.08      5.90 o 
   9   5   9        0.10        0.01      2.39 o 
  10   5   9       70.64       68.21      4.99 o 
 -10   6   9        4.19       10.85      3.43 o 
  -9   6   9        0.11        2.13      2.83 o 
  -8   6   9      115.01      113.82      6.15 o 
  -7   6   9      114.48      127.21      5.97 o 
  -6   6   9       74.53       79.57      4.40 o 
  -5   6   9        2.98        2.38      2.73 o 
  -4   6   9      133.61      132.38      6.74 o 
  -3   6   9        2.43        5.82      3.02 o 
  -2   6   9        6.18        4.43      2.54 o 
  -1   6   9        8.94       11.70      3.30 o 
   0   6   9       50.62       49.92      4.38 o 
   1   6   9       19.41       22.08      3.42 o 
   2   6   9       10.47       11.56      2.36 o 
   3   6   9       31.18       41.13      3.41 o 
   4   6   9        0.86        0.29      2.13 o 
   5   6   9       10.31        7.00      3.91 o 
   6   6   9        1.70        6.30      2.60 o 
   7   6   9        1.76        2.83      3.29 o 
   8   6   9        2.25        5.35      3.77 o 
  -5   7   9        5.38        3.59      3.89 o 
  -4   7   9       77.41       74.52      7.95 o 
  -3   7   9        6.72        5.22      3.33 o 
  -2   7   9       22.21       20.32      4.12 o 
  -1   7   9       96.08      116.55      8.91 o 
   0   7   9        2.99        2.53      2.20 o 
   1   7   9       23.79       32.25      3.72 o 
   2   7   9        0.97       -2.27      2.27 o 
   3   7   9       38.25       27.04      7.25 o 
 -17   0  10      693.82      720.48     51.46 o 
 -16   0  10      145.02      141.00     33.42 o 
 -15   0  10      107.54      125.70     19.48 o 
 -14   0  10      542.57      626.34     28.16 o 
 -13   0  10      360.05      318.35     17.68 o 
 -12   0  10       85.76       73.55      8.28 o 
 -11   0  10      110.57      103.93      9.08 o 
 -10   0  10      219.41      192.77     12.01 o 
  -9   0  10        0.85        5.98      3.83 o 
  -8   0  10     1203.70     1090.32     33.49 o 
  -7   0  10       81.13      100.70      4.92 o 
  -6   0  10     2270.17     1980.27     45.39 o 
  -5   0  10     1045.89     1055.56     24.79 o 
  -4   0  10      615.96      590.77     14.45 o 
  -3   0  10     1385.00     1257.81     30.39 o 
  -2   0  10     1454.68     1323.95     31.29 o 
  -1   0  10      747.37      712.46     18.08 o 
   0   0  10      266.50      311.64     10.68 o 
   1   0  10       10.47       21.48      2.40 o 
   2   0  10       21.77       27.38      2.64 o 
   3   0  10      603.15      583.56     24.91 o 
   4   0  10      232.92      192.85      7.42 o 
   5   0  10     1358.43     1329.17     37.70 o 
   6   0  10     1336.78     1298.38     33.58 o 
   7   0  10       33.35       23.19      5.38 o 
   8   0  10      164.84      167.61     10.61 o 
   9   0  10       59.42       43.08      5.88 o 
  10   0  10      136.29      129.62     14.01 o 
  11   0  10        9.28        5.74      5.37 o 
  12   0  10       24.32       34.51      9.12 o 
  13   0  10       12.90       17.51      8.39 o 
  14   0  10       68.80       77.01     13.62 o 
 -17   1  10       34.76       34.71      6.41 o 
 -16   1  10        1.01        3.03      3.54 o 
 -15   1  10       70.83       52.05      5.32 o 
 -14   1  10      332.16      332.26     12.99 o 
 -13   1  10       22.24       12.18      3.39 o 
 -12   1  10        4.63        9.08      3.11 o 
 -11   1  10      138.76      161.91      9.95 o 
 -10   1  10       66.14       66.25      5.45 o 
  -9   1  10      606.28      515.83     12.66 o 
  -8   1  10      418.09      405.36      9.21 o 
  -7   1  10     1176.32     1076.52     19.78 o 
  -6   1  10      474.78      469.72     10.01 o 
  -5   1  10     1183.55     1075.04     16.98 o 
  -4   1  10      271.71      289.12      5.88 o 
  -3   1  10      311.92      239.77      5.63 o 
  -2   1  10      267.04      292.06      6.27 o 
  -1   1  10       61.21       39.97      1.99 o 
   0   1  10      864.12      808.22     13.92 o 
   1   1  10        4.53        6.28      1.17 o 
   2   1  10      249.10      234.23      6.34 o 
   3   1  10      257.88      268.45      9.85 o 
   4   1  10       59.59       70.06      3.06 o 
   5   1  10      327.06      312.02      8.34 o 
   6   1  10      183.19      191.88      9.77 o 
   7   1  10      262.88      275.17      8.83 o 
   8   1  10      148.13      162.76      9.39 o 
   9   1  10      172.59      179.46      7.54 o 
  10   1  10       16.42       18.11      3.08 o 
  11   1  10      152.69      170.07      9.48 o 
  12   1  10       46.50       50.23      7.50 o 
  13   1  10       28.16       33.68      7.63 o 
  14   1  10        8.51       18.63      6.56 o 
 -17   2  10       29.18       43.79      7.56 o 
 -16   2  10        7.59       13.45      5.34 o 
 -15   2  10        7.81       17.49      5.29 o 
 -14   2  10       10.94        5.71      3.98 o 
 -13   2  10       36.84       56.95      5.36 o 
 -12   2  10      297.31      232.63      9.25 o 
 -11   2  10      152.98      165.75      7.60 o 
 -10   2  10      309.74      277.30      8.25 o 
  -9   2  10        0.04        3.22      2.00 o 
  -8   2  10      149.92      173.51      5.35 o 
  -7   2  10      151.07      129.92      4.48 o 
  -6   2  10      164.69      151.03      4.79 o 
  -5   2  10      682.30      641.62     12.15 o 
  -4   2  10      426.22      399.85      7.92 o 
  -3   2  10      106.32      118.76      3.46 o 
  -2   2  10       21.97       15.98      1.66 o 
  -1   2  10      116.00      130.44      4.00 o 
   0   2  10       56.54       76.46      3.06 o 
   1   2  10      102.71      146.13      5.17 o 
   2   2  10       44.32       52.25      2.57 o 
   3   2  10      288.12      305.08      9.92 o 
   4   2  10       21.93       19.00      2.63 o 
   5   2  10       93.87      103.52      4.87 o 
   6   2  10       89.46      113.45      5.19 o 
   7   2  10       12.76       21.92      2.85 o 
   8   2  10      331.92      318.81      9.95 o 
   9   2  10      120.95      122.68      6.43 o 
  10   2  10       70.73       76.13      6.15 o 
  11   2  10        0.08       -0.12      2.56 o 
  12   2  10        2.71       -1.70      2.59 o 
  13   2  10        0.02        5.03      4.74 o 
  14   2  10        6.07        9.99      6.76 o 
 -16   3  10        1.49        5.98      5.03 o 
 -15   3  10       23.71       12.57      5.09 o 
 -14   3  10       13.66       16.05      4.97 o 
 -13   3  10       10.90       16.84      4.73 o 
 -12   3  10        9.45       18.22      4.18 o 
 -11   3  10       31.26       20.15      3.17 o 
 -10   3  10       18.42       16.06      2.90 o 
  -9   3  10      114.20       92.74      5.04 o 
  -8   3  10       13.28       17.33      2.65 o 
  -7   3  10       40.74       33.16      3.10 o 
  -6   3  10      436.54      429.18     11.11 o 
  -5   3  10      676.19      660.03     14.48 o 
  -4   3  10       19.25       19.23      2.41 o 
  -3   3  10       62.95       63.40      3.66 o 
  -2   3  10      358.28      356.05      9.41 o 
  -1   3  10       20.62       15.55      2.31 o 
   0   3  10       15.30       10.82      2.13 o 
   1   3  10      190.25      146.06      5.89 o 
   2   3  10      586.77      613.01     15.53 o 
   3   3  10      815.55      871.45     19.27 o 
   4   3  10       23.68       21.91      3.74 o 
   5   3  10        8.24       11.62      2.50 o 
   6   3  10      352.09      315.07     12.06 o 
   7   3  10       49.09       39.49      3.54 o 
   8   3  10        8.18       11.22      2.38 o 
   9   3  10       83.70       60.89      3.97 o 
  10   3  10        4.39        3.66      2.31 o 
  11   3  10        0.15        0.09      2.23 o 
  12   3  10       48.65       57.93      5.24 o 
  13   3  10        0.50        0.07      3.21 o 
 -14   4  10       35.71       27.91      5.80 o 
 -13   4  10       38.07       48.21      6.40 o 
 -12   4  10        5.37        0.59      2.97 o 
 -11   4  10        8.67       10.16      3.06 o 
 -10   4  10        5.06       14.97      3.14 o 
  -9   4  10        3.85        5.52      2.49 o 
  -8   4  10      468.35      509.97     13.19 o 
  -7   4  10       39.13       38.60      3.42 o 
  -6   4  10       58.19       84.03      4.40 o 
  -5   4  10      133.13      128.54      5.32 o 
  -4   4  10        0.86        1.25      1.75 o 
  -3   4  10      766.27      767.13     16.55 o 
  -2   4  10      120.17      140.94      5.49 o 
  -1   4  10       24.22       24.79      2.92 o 
   0   4  10      317.49      309.45      8.72 o 
   1   4  10      280.72      260.22      7.83 o 
   2   4  10        2.04        5.87      2.17 o 
   3   4  10        8.48        9.35      2.40 o 
   4   4  10       73.59       60.36      4.27 o 
   5   4  10       63.42       71.01      4.68 o 
   6   4  10       25.09       13.97      2.82 o 
   7   4  10        0.00        1.19      2.20 o 
   8   4  10      171.74      156.14      6.70 o 
   9   4  10      206.24      196.93      7.74 o 
  10   4  10       64.64       56.53      4.53 o 
  11   4  10        1.99        2.32      2.88 o 
  12   4  10        6.14        6.67      3.19 o 
 -12   5  10       57.25       82.93      5.79 o 
 -11   5  10       90.46       96.89      6.31 o 
 -10   5  10        9.56       11.47      3.20 o 
  -9   5  10      144.90      151.39      7.20 o 
  -8   5  10        2.08        1.21      2.35 o 
  -7   5  10      234.25      294.45     12.22 o 
  -6   5  10        1.20        2.28      2.11 o 
  -5   5  10      344.67      367.09     11.09 o 
  -4   5  10      138.92      137.14      5.62 o 
  -3   5  10       95.25      101.78      4.83 o 
  -2   5  10       40.55       51.26      4.54 o 
  -1   5  10        3.81        2.09      2.12 o 
   0   5  10      453.38      475.21     12.76 o 
   1   5  10       19.04        9.82      2.74 o 
   2   5  10      193.06      198.58      7.81 o 
   3   5  10        2.15       -0.33      2.11 o 
   4   5  10       42.42       34.46      3.21 o 
   5   5  10      320.79      309.17     10.01 o 
   6   5  10        3.59        6.30      2.26 o 
   7   5  10       76.44       87.95      5.07 o 
   8   5  10        7.70        4.10      2.75 o 
   9   5  10        4.77        4.40      2.72 o 
  10   5  10      150.50      182.64      8.95 o 
 -10   6  10      113.52      138.98      9.68 o 
  -9   6  10        2.77       10.64      3.22 o 
  -8   6  10       52.31       75.56      5.16 o 
  -7   6  10        0.06        2.61      2.86 o 
  -6   6  10      255.04      264.20      9.11 o 
  -5   6  10       20.36       17.10      2.86 o 
  -4   6  10      356.84      415.64     11.49 o 
  -3   6  10       50.00       53.46      4.97 o 
  -2   6  10        2.64        1.40      2.12 o 
  -1   6  10      156.49      173.07      7.11 o 
   0   6  10       24.68       24.75      3.34 o 
   1   6  10      175.06      178.05      6.81 o 
   2   6  10      515.08      499.05     13.57 o 
   3   6  10      317.31      328.67     10.11 o 
   4   6  10       69.34       63.12      4.33 o 
   5   6  10       25.56       23.65      3.24 o 
   6   6  10       73.97       78.06      5.70 o 
   7   6  10       73.79       87.65      7.01 o 
  -3   7  10        2.83        1.10      3.21 o 
  -2   7  10        9.48        3.60      3.34 o 
  -1   7  10        3.00        4.89      2.63 o 
   0   7  10       50.98       54.53      4.14 o 
   1   7  10        0.05       -1.00      4.44 o 
 -17   1  11       40.87       67.45      7.89 o 
 -16   1  11       89.12       86.82      9.58 o 
 -15   1  11       62.40       76.88      6.70 o 
 -14   1  11      234.61      246.93     10.49 o 
 -13   1  11      176.11      176.30      8.62 o 
 -12   1  11       65.76       73.08      5.57 o 
 -11   1  11      133.69      132.08     10.11 o 
 -10   1  11        4.31       10.01      2.73 o 
  -9   1  11      609.37      594.48     21.96 o 
  -8   1  11       14.75       24.48      2.47 o 
  -7   1  11       56.06       48.66      3.02 o 
  -6   1  11       16.72       19.20      2.05 o 
  -5   1  11      142.04      159.10      4.67 o 
  -4   1  11        1.06        5.80      1.50 o 
  -3   1  11        9.06       18.61      1.79 o 
  -2   1  11        3.93        6.40      1.39 o 
  -1   1  11      176.33      194.25      5.06 o 
   0   1  11      314.13      263.00      6.17 o 
   1   1  11      125.27      119.92      3.79 o 
   2   1  11      196.06      181.10      5.57 o 
   3   1  11       38.36       29.56      2.16 o 
   4   1  11      114.40       99.00      3.77 o 
   5   1  11        1.47        3.81      1.69 o 
   6   1  11        0.09        3.68      1.96 o 
   7   1  11       42.99       57.68      5.34 o 
   8   1  11       79.35       74.51      5.57 o 
   9   1  11       37.68       36.62      4.73 o 
  10   1  11       39.30       45.28      4.18 o 
  11   1  11        0.53        3.32      4.28 o 
  12   1  11      113.06      121.59     14.13 o 
  13   1  11       55.03       51.31      8.04 o 
  14   1  11       47.97       52.35      8.56 o 
 -16   2  11      196.26      262.61     14.73 o 
 -15   2  11       64.53       60.14      7.76 o 
 -14   2  11      105.39      123.94      9.86 o 
 -13   2  11       84.34       88.48      7.30 o 
 -12   2  11        6.35        6.67      3.67 o 
 -11   2  11      810.35      801.34     23.71 o 
 -10   2  11       24.29       17.76      2.79 o 
  -9   2  11       20.11       20.11      2.54 o 
  -8   2  11       30.89       37.67      2.96 o 
  -7   2  11       22.28       18.09      2.72 o 
  -6   2  11       83.40       72.89      3.47 o 
  -5   2  11       79.97       84.57      4.09 o 
  -4   2  11       40.03       41.39      3.13 o 
  -3   2  11       85.40       90.40      3.37 o 
  -2   2  11      603.22      564.27     12.35 o 
  -1   2  11      138.46      152.57      4.96 o 
   0   2  11      147.57      136.71      6.30 o 
   1   2  11      181.56      168.98      5.02 o 
   2   2  11        0.02        2.39      1.43 o 
   3   2  11     1387.27     1245.89     26.34 o 
   4   2  11      162.90      149.51      8.09 o 
   5   2  11       68.74       53.78      4.01 o 
   6   2  11        2.23        2.31      2.07 o 
   7   2  11        5.25        2.67      2.22 o 
   8   2  11        1.23        1.73      2.14 o 
   9   2  11      145.29      131.46      5.69 o 
  10   2  11        0.14       -0.24      2.53 o 
  11   2  11        2.44        4.89      2.71 o 
  12   2  11        6.41        7.86      3.94 o 
  13   2  11        6.88        3.43      5.64 o 
 -15   3  11       30.21       44.24      7.08 o 
 -14   3  11       55.17       57.22      7.35 o 
 -13   3  11       36.70       58.64      7.05 o 
 -12   3  11       12.88       23.82      4.79 o 
 -11   3  11        3.46        4.00      3.20 o 
 -10   3  11      221.50      239.74      8.64 o 
  -9   3  11       46.87       34.85      3.47 o 
  -8   3  11      471.21      504.25     12.77 o 
  -7   3  11        0.08        0.65      1.91 o 
  -6   3  11       15.30       15.51      2.73 o 
  -5   3  11       17.29       14.81      2.59 o 
  -4   3  11       29.60       27.72      2.81 o 
  -3   3  11      484.45      428.51     12.76 o 
  -2   3  11        6.23       11.46      2.24 o 
  -1   3  11      320.51      313.06     11.13 o 
   0   3  11      419.16      396.78     16.16 o 
   1   3  11       24.50       26.98      4.03 o 
   2   3  11      686.11      637.09     16.37 o 
   3   3  11       18.98       25.24      3.19 o 
   4   3  11      106.35      132.09      6.18 o 
   5   3  11      132.28      126.51     11.64 o 
   6   3  11       15.01       34.46      3.33 o 
   7   3  11       45.71       47.61      3.87 o 
   8   3  11        8.75        9.02      2.34 o 
   9   3  11        1.26        3.50      2.50 o 
  10   3  11        1.78        1.55      2.23 o 
  11   3  11       18.79       21.48      3.93 o 
  12   3  11        9.63       10.37      3.75 o 
 -14   4  11        0.03        1.35      4.94 o 
 -13   4  11       87.04       79.61      7.92 o 
 -12   4  11        6.72        8.36      3.86 o 
 -11   4  11        2.55        1.02      2.77 o 
 -10   4  11       47.61       53.08      4.46 o 
  -9   4  11        4.00        3.82      2.58 o 
  -8   4  11      249.97      235.14      8.14 o 
  -7   4  11      189.03      174.25      6.80 o 
  -6   4  11      629.32      549.10     13.90 o 
  -5   4  11      342.39      342.77     11.01 o 
  -4   4  11       20.43       26.12      3.23 o 
  -3   4  11       57.48       67.93      4.04 o 
  -2   4  11      129.02      124.40      5.37 o 
  -1   4  11      287.05      267.18      8.83 o 
   0   4  11        2.91        2.17      2.02 o 
   1   4  11        0.47        2.83      2.21 o 
   2   4  11       10.19       13.63      2.70 o 
   3   4  11       41.65       31.95      3.44 o 
   4   4  11       31.63       36.58      3.69 o 
   5   4  11      651.89      620.05     17.55 o 
   6   4  11       70.38       67.45      6.39 o 
   7   4  11       98.59       99.27      5.29 o 
   8   4  11       69.96       70.86      4.73 o 
   9   4  11       61.54       58.29      5.50 o 
  10   4  11        1.33        4.49      2.63 o 
  11   4  11       14.97       14.04      3.32 o 
 -12   5  11      133.55      144.20      9.01 o 
 -11   5  11      205.34      209.39     10.68 o 
 -10   5  11       16.22       12.79      3.51 o 
  -9   5  11       25.66       23.61      3.58 o 
  -8   5  11      119.78       96.07      5.57 o 
  -7   5  11       22.99       10.66      2.87 o 
  -6   5  11       49.20       47.65      3.86 o 
  -5   5  11        0.11       -0.94      2.07 o 
  -4   5  11        8.44        7.67      2.49 o 
  -3   5  11      146.97      131.34      6.06 o 
  -2   5  11      369.54      374.08     13.09 o 
  -1   5  11        6.39        6.47      2.43 o 
   0   5  11      408.83      406.44     12.63 o 
   1   5  11      278.93      271.50     15.08 o 
   2   5  11      158.08      152.71      6.92 o 
   3   5  11       42.02       39.35      3.87 o 
   4   5  11       46.98       44.67      4.10 o 
   5   5  11       69.32       70.59      5.93 o 
   6   5  11       60.44       61.71      5.65 o 
   7   5  11        4.68        6.71      2.66 o 
   8   5  11        6.19        3.90      2.72 o 
   9   5  11        2.04        5.28      3.47 o 
  -9   6  11      131.26      152.34      9.24 o 
  -8   6  11        0.62        3.51      2.91 o 
  -7   6  11        2.41        6.08      2.87 o 
  -6   6  11       36.67       30.62      3.75 o 
  -5   6  11       95.56       87.87      6.07 o 
  -4   6  11        1.45        4.53      2.62 o 
  -3   6  11        3.11        3.91      2.50 o 
  -2   6  11       66.44       67.86      6.04 o 
  -1   6  11        5.67        6.28      2.67 o 
   0   6  11        1.34        3.54      2.80 o 
   1   6  11      136.83      145.68      7.01 o 
   2   6  11        0.38        0.75      2.15 o 
   3   6  11      279.64      277.93      9.29 o 
   4   6  11        5.35        3.86      2.48 o 
   5   6  11        4.16        5.23      2.59 o 
   6   6  11       10.22       13.62      4.17 o 
 -17   0  12        0.05       -6.79      6.79 o 
 -16   0  12        2.09        7.15      7.86 o 
 -15   0  12      127.66       77.91     14.30 o 
 -14   0  12       50.18       54.30      8.92 o 
 -13   0  12       64.75       41.84      9.95 o 
 -12   0  12       18.76       57.08     12.33 o 
 -11   0  12      235.23      170.65     20.68 o 
 -10   0  12       16.68       19.75      5.44 o 
  -9   0  12      251.41      225.49     13.82 o 
  -8   0  12     1250.08     1316.53     67.82 o 
  -7   0  12     2117.70     1836.16     48.61 o 
  -6   0  12      239.00      280.96      9.88 o 
  -5   0  12     1387.48     1166.95     35.25 o 
  -4   0  12      189.28      210.28      7.43 o 
  -3   0  12      809.60      652.36     20.19 o 
  -2   0  12     1009.59     1021.50     25.46 o 
  -1   0  12      227.12      317.09     11.55 o 
   0   0  12        2.55       11.08     10.36 o 
   1   0  12     1006.81     1094.91     27.18 o 
   2   0  12      109.69      140.64      8.38 o 
   3   0  12     2870.15     2921.29     80.20 o 
   4   0  12     1380.91     1261.56     43.33 o 
   5   0  12     1090.78     1108.39     33.38 o 
   6   0  12      791.61      694.19     48.23 o 
   7   0  12      124.82      125.81      8.95 o 
   8   0  12       34.39       29.58      6.47 o 
   9   0  12       22.54       14.06      7.40 o 
  10   0  12       10.85        6.89     11.97 o 
  11   0  12       36.17       49.72     10.65 o 
  12   0  12       30.49       36.04     10.23 o 
  13   0  12      172.93      163.55     18.57 o 
 -16   1  12        6.58       12.05      5.08 o 
 -15   1  12        4.99       10.43      4.03 o 
 -14   1  12       16.49        6.49      3.63 o 
 -13   1  12        1.77        5.91      3.30 o 
 -12   1  12      181.71      153.17      7.97 o 
 -11   1  12      160.41      182.09      7.87 o 
 -10   1  12      408.27      351.14     12.43 o 
  -9   1  12       17.34       20.77      3.60 o 
  -8   1  12     1064.42      929.43     20.22 o 
  -7   1  12       78.85       81.55      4.06 o 
  -6   1  12      813.18      694.17     13.28 o 
  -5   1  12        0.12        9.97      1.90 o 
  -4   1  12      292.06      230.75      6.03 o 
  -3   1  12       19.08       17.04      2.42 o 
  -2   1  12        0.17        6.36      1.72 o 
  -1   1  12        1.79        2.85      1.59 o 
   0   1  12      433.54      498.39     12.79 o 
   1   1  12     1134.03     1078.78     20.51 o 
   2   1  12      467.74      520.90     11.99 o 
   3   1  12      180.94      148.74      4.91 o 
   4   1  12       53.43       58.54      3.41 o 
   5   1  12       14.74       13.22      2.23 o 
   6   1  12      959.55      991.83     25.69 o 
   7   1  12      128.27      139.27      6.81 o 
   8   1  12      506.52      503.34     17.33 o 
   9   1  12       39.95       50.89      5.37 o 
  10   1  12       12.73        8.48      2.96 o 
  11   1  12       65.44       58.55      8.15 o 
  12   1  12       54.11       35.24      7.34 o 
  13   1  12      224.64      237.31     17.44 o 
 -16   2  12       29.20       22.33      6.19 o 
 -15   2  12       10.84       12.22      5.29 o 
 -14   2  12       36.27       28.74      5.86 o 
 -13   2  12        1.98        1.69      3.86 o 
 -12   2  12        0.01        2.01      3.49 o 
 -11   2  12       89.88       56.20     11.32 o 
 -10   2  12      192.54      171.04      9.22 o 
  -9   2  12      237.75      190.50      7.12 o 
  -8   2  12      103.37       97.76      7.69 o 
  -7   2  12      261.78      210.00      9.50 o 
  -6   2  12       98.20      110.84      6.17 o 
  -5   2  12        0.77        7.67      1.80 o 
  -4   2  12       12.32       11.85      2.10 o 
  -3   2  12      114.65      136.83      4.57 o 
  -2   2  12      150.84      134.20      4.84 o 
  -1   2  12       53.25       39.71      2.73 o 
   0   2  12       41.54       40.16      3.21 o 
   1   2  12      264.92      206.74      8.89 o 
   2   2  12       16.12       18.20      2.62 o 
   3   2  12        2.77        6.86      2.33 o 
   4   2  12      165.83      171.18      9.94 o 
   5   2  12      255.94      273.34     13.16 o 
   6   2  12        3.69        7.79      2.40 o 
   7   2  12       19.76        7.29      2.47 o 
   8   2  12       10.18        3.53      2.39 o 
   9   2  12      106.78      127.05      7.99 o 
  10   2  12      124.26      104.17      7.57 o 
  11   2  12       34.11       44.77      4.68 o 
  12   2  12       20.85       31.38      7.03 o 
  13   2  12        3.38        6.04      6.86 o 
 -15   3  12        2.75       13.67      5.22 o 
 -14   3  12       10.77       11.12      5.12 o 
 -13   3  12       58.01       61.89      7.44 o 
 -12   3  12        0.02        1.69      3.87 o 
 -11   3  12       16.05       16.57      4.60 o 
 -10   3  12        0.08       -0.41      2.77 o 
  -9   3  12        2.24        9.51      2.65 o 
  -8   3  12      604.18      662.51     22.69 o 
  -7   3  12      245.45      254.67      9.61 o 
  -6   3  12      275.11      297.10      9.28 o 
  -5   3  12      280.66      277.72      8.64 o 
  -4   3  12      770.99      667.15     15.21 o 
  -3   3  12        5.74        9.66      2.43 o 
  -2   3  12       50.82       39.97      3.34 o 
  -1   3  12       75.91       73.84      4.59 o 
   0   3  12       86.37      109.91      9.89 o 
   1   3  12        7.75        9.39      2.57 o 
   2   3  12       11.00       15.12      2.83 o 
   3   3  12       30.97       72.71      5.17 o 
   4   3  12      192.15      142.82      6.66 o 
   5   3  12      189.08      166.07      9.57 o 
   6   3  12      506.75      420.92     17.47 o 
   7   3  12       32.50       19.33      3.46 o 
   8   3  12        0.16        0.75      2.54 o 
   9   3  12        3.24       11.16      2.91 o 
  10   3  12        0.99       -2.63      2.63 o 
  11   3  12        4.36       -1.28      4.27 o 
  12   3  12       53.42       41.50      5.42 o 
 -14   4  12       18.40       25.85      9.45 o 
 -13   4  12       10.78       21.11      5.57 o 
 -12   4  12        4.59        2.05      4.12 o 
 -11   4  12      261.38      281.74     11.93 o 
 -10   4  12      206.03      224.60      9.48 o 
  -9   4  12      199.67      221.07      9.39 o 
  -8   4  12      440.86      474.91     13.09 o 
  -7   4  12       54.33       62.97      4.85 o 
  -6   4  12        0.01        1.18      2.22 o 
  -5   4  12      194.97      234.25      8.04 o 
  -4   4  12        2.11        3.31      2.30 o 
  -3   4  12       24.20       28.28      3.18 o 
  -2   4  12        5.45        9.71      2.43 o 
  -1   4  12      461.40      413.43     11.24 o 
   0   4  12       15.21       17.95      2.92 o 
   1   4  12      209.90      165.30      8.90 o 
   2   4  12      301.70      264.89     11.98 o 
   3   4  12      259.47      228.16      8.82 o 
   4   4  12      159.59      149.75      7.08 o 
   5   4  12        4.08        3.99      2.68 o 
   6   4  12      250.53      216.59      8.94 o 
   7   4  12      360.28      337.34     10.67 o 
   8   4  12       12.00       13.50      3.03 o 
   9   4  12      139.55      132.44      8.02 o 
  10   4  12       15.76       18.98      3.58 o 
 -11   5  12       66.56       70.36      6.70 o 
 -10   5  12       13.96       21.03      4.04 o 
  -9   5  12        0.05        2.44      2.85 o 
  -8   5  12       67.77      106.49      6.40 o 
  -7   5  12       31.48       50.74      4.31 o 
  -6   5  12      203.28      244.78      8.63 o 
  -5   5  12        0.00        4.96      2.50 o 
  -4   5  12      116.32      146.29      6.42 o 
  -3   5  12       59.53       52.46      5.48 o 
  -2   5  12       28.92       42.73      4.00 o 
  -1   5  12       80.66       69.74      4.81 o 
   0   5  12       42.67       30.25      3.70 o 
   1   5  12        8.94        8.37      2.72 o 
   2   5  12      289.80      248.29      9.42 o 
   3   5  12      134.86      151.34      7.25 o 
   4   5  12      349.96      340.52     11.77 o 
   5   5  12       26.76       37.23      3.69 o 
   6   5  12      106.11      117.76      7.33 o 
   7   5  12        6.98        2.47      2.55 o 
   8   5  12      218.46      215.22     12.75 o 
  -8   6  12      110.10      101.38      6.20 o 
  -7   6  12       10.06       18.86      4.01 o 
  -6   6  12        0.01        6.11      2.92 o 
  -5   6  12       87.00      103.09      6.00 o 
  -4   6  12       43.65       30.92      3.84 o 
  -3   6  12        3.90        8.97      2.97 o 
  -2   6  12       30.55       24.27      3.79 o 
  -1   6  12       24.89       22.33      3.65 o 
   0   6  12       73.41       73.61      5.31 o 
   1   6  12       23.02       30.25      3.83 o 
   2   6  12       28.29       30.96      3.96 o 
   3   6  12       91.66       95.33      5.28 o 
   4   6  12       52.79       55.37      5.25 o 
   5   6  12      467.70      465.31     19.13 o 
 -16   1  13       53.35       61.31      9.47 o 
 -15   1  13        6.62        7.96      4.67 o 
 -14   1  13       78.02      101.48     10.18 o 
 -13   1  13       34.46       27.15      4.97 o 
 -12   1  13        6.78        4.02      3.36 o 
 -11   1  13       76.49       73.54      7.50 o 
 -10   1  13      144.27      146.70     10.22 o 
  -9   1  13       32.78       40.12      4.17 o 
  -8   1  13      279.81      268.19      9.23 o 
  -7   1  13       46.03       51.22      3.71 o 
  -6   1  13        0.36        6.09      2.14 o 
  -5   1  13      960.85      928.86     20.65 o 
  -4   1  13       44.06       41.63      3.97 o 
  -3   1  13       23.06       23.66      2.51 o 
  -2   1  13     1011.41      968.90     23.80 o 
  -1   1  13      362.01      348.69      8.38 o 
   0   1  13     1205.91     1191.72     22.62 o 
   1   1  13       61.56       63.88      4.37 o 
   2   1  13        3.11       11.88      2.33 o 
   3   1  13      197.27      193.19      7.80 o 
   4   1  13      269.97      280.88      9.29 o 
   5   1  13      389.10      369.55     12.06 o 
   6   1  13      251.06      256.30      9.65 o 
   7   1  13      736.26      673.95     29.73 o 
   8   1  13        0.08        5.87      3.25 o 
   9   1  13      373.47      345.46     19.61 o 
  10   1  13       63.89       56.81      7.95 o 
  11   1  13        0.00        6.90      4.99 o 
  12   1  13       48.84       46.95      8.38 o 
 -16   2  13        9.01       25.44     11.44 o 
 -15   2  13      116.80      108.78     10.03 o 
 -14   2  13      101.19      111.76     12.11 o 
 -13   2  13       37.21       33.49      6.22 o 
 -12   2  13       59.58       53.31      6.25 o 
 -11   2  13        5.86        4.87      3.76 o 
 -10   2  13      371.27      366.55     14.36 o 
  -9   2  13       45.77       53.60      4.54 o 
  -8   2  13      649.81      645.08     16.88 o 
  -7   2  13      299.59      267.73      8.57 o 
  -6   2  13      250.74      246.26      8.66 o 
  -5   2  13     1576.10     1548.99     41.02 o 
  -4   2  13     1227.15     1143.20     32.60 o 
  -3   2  13     1332.35     1238.50     25.67 o 
  -2   2  13     1030.62      919.82     22.39 o 
  -1   2  13       32.41       33.94      3.13 o 
   0   2  13        8.79       12.69      2.23 o 
   1   2  13      397.61      369.64     12.66 o 
   2   2  13      804.52      773.92     18.02 o 
   3   2  13       73.36       64.21      4.37 o 
   4   2  13      894.55      860.94     23.78 o 
   5   2  13       44.83       49.76      3.91 o 
   6   2  13      303.23      277.45     10.31 o 
   7   2  13      222.80      210.89      8.92 o 
   8   2  13      173.96      166.68     10.99 o 
   9   2  13      356.20      364.44     16.81 o 
  10   2  13      508.10      478.23     16.09 o 
  11   2  13       23.33       29.08      4.18 o 
  12   2  13      104.26       99.42     10.44 o 
 -15   3  13       13.40       24.78     10.10 o 
 -14   3  13       48.85       66.56      8.28 o 
 -13   3  13       59.83       70.70      8.06 o 
 -12   3  13       83.77       76.40      7.82 o 
 -11   3  13       45.62       50.00      6.45 o 
 -10   3  13       38.71       37.03      6.68 o 
  -9   3  13      121.52      126.80      6.11 o 
  -8   3  13      771.69      757.52     23.42 o 
  -7   3  13     1003.66      991.08     22.00 o 
  -6   3  13      408.03      393.71     11.30 o 
  -5   3  13     1440.66     1376.31     29.69 o 
  -4   3  13       89.66       68.17      4.23 o 
  -3   3  13      164.08      145.35      6.51 o 
  -2   3  13      646.62      604.94     17.76 o 
  -1   3  13       30.19       33.67      3.54 o 
   0   3  13      583.84      534.80     15.75 o 
   1   3  13      314.41      303.74     10.02 o 
   2   3  13        4.51        3.24      2.34 o 
   3   3  13      323.87      319.51     10.87 o 
   4   3  13        4.06        1.03      2.68 o 
   5   3  13      476.28      472.40     16.13 o 
   6   3  13        2.39        2.66      2.78 o 
   7   3  13      337.83      337.47     12.55 o 
   8   3  13        0.11       -1.71      2.68 o 
   9   3  13       85.72       95.42      6.82 o 
  10   3  13       38.83       51.91      5.47 o 
  11   3  13        2.70        0.91      3.59 o 
 -13   4  13        3.26        6.97      7.12 o 
 -12   4  13        5.89        3.04      4.36 o 
 -11   4  13      214.97      219.50     10.75 o 
 -10   4  13      265.63      258.19     11.05 o 
  -9   4  13        3.92        2.60      2.88 o 
  -8   4  13      323.07      307.98     12.82 o 
  -7   4  13        7.22        7.92      2.78 o 
  -6   4  13        8.46        5.60      2.58 o 
  -5   4  13      238.84      226.00      8.16 o 
  -4   4  13       15.04       11.30      2.72 o 
  -3   4  13      138.47      130.53      5.98 o 
  -2   4  13       16.97       18.72      3.00 o 
  -1   4  13      291.13      281.60      9.71 o 
   0   4  13        5.69        6.49      2.67 o 
   1   4  13        7.82        4.92      2.65 o 
   2   4  13       48.30       43.12      4.18 o 
   3   4  13      152.15      140.66      6.86 o 
   4   4  13      271.82      244.75     10.34 o 
   5   4  13       10.63        5.97      3.53 o 
   6   4  13      132.34      140.19      7.38 o 
   7   4  13        3.44        5.69      3.08 o 
   8   4  13       28.98       34.91      3.92 o 
   9   4  13        4.97        7.56      3.13 o 
 -11   5  13      110.46      108.24      9.31 o 
 -10   5  13       88.20       95.42      6.58 o 
  -9   5  13        8.46       16.12      3.69 o 
  -8   5  13       25.89       19.66      4.33 o 
  -7   5  13        8.64        1.17      2.82 o 
  -6   5  13       75.71       65.47      4.87 o 
  -5   5  13       81.21       78.40      5.06 o 
  -4   5  13        7.01        9.86      2.83 o 
  -3   5  13       25.11       23.03      3.76 o 
  -2   5  13        3.20        4.47      2.70 o 
  -1   5  13       87.77       82.73      5.81 o 
   0   5  13        6.18        3.25      2.77 o 
   1   5  13        5.67        5.08      2.65 o 
   2   5  13      102.79       83.84      5.57 o 
   3   5  13       61.93       52.30      4.67 o 
   4   5  13       77.87       78.10      8.92 o 
   5   5  13        0.25        3.93      2.97 o 
   6   5  13       39.05       34.19      4.22 o 
   7   5  13       49.08       53.71      5.38 o 
  -7   6  13       37.84       49.25      5.64 o 
  -6   6  13       12.31       13.28      3.46 o 
  -5   6  13        0.10        1.38      2.92 o 
  -4   6  13      155.72      151.90      7.36 o 
  -3   6  13        1.42        3.30      3.12 o 
  -2   6  13       69.22       61.07      5.30 o 
  -1   6  13        7.85        8.61      3.42 o 
   0   6  13        0.52       -0.11      2.75 o 
   1   6  13       41.48       34.06      4.10 o 
   2   6  13        4.38        5.27      2.96 o 
   3   6  13        4.68        1.71      2.97 o 
 -16   0  14      140.97      176.65     17.00 o 
 -15   0  14       16.47       18.66      7.73 o 
 -14   0  14      495.60      604.09     33.62 o 
 -13   0  14      112.11       83.14      8.99 o 
 -12   0  14       34.28       52.82      7.18 o 
 -11   0  14      508.18      505.60     21.42 o 
 -10   0  14      228.93      251.39     24.96 o 
  -9   0  14     1678.65     1494.54     47.52 o 
  -8   0  14       15.18       24.03      4.39 o 
  -7   0  14      170.83      218.02     12.58 o 
  -6   0  14      998.19      891.60     31.45 o 
  -5   0  14        1.95        9.57      3.16 o 
  -4   0  14     1144.61      910.88     24.34 o 
  -3   0  14      347.69      296.12     11.76 o 
  -2   0  14      756.31      673.88     20.93 o 
  -1   0  14        4.61        5.18      2.77 o 
   0   0  14        3.64       27.29     10.19 o 
   1   0  14     1292.03     1326.38     43.96 o 
   2   0  14     1885.87     1745.05     50.29 o 
   3   0  14      453.09      469.74     16.90 o 
   4   0  14      877.79      834.09     31.41 o 
   5   0  14      184.71      189.00     11.42 o 
   6   0  14      189.32      244.81     13.45 o 
   7   0  14       32.95       45.56      9.56 o 
   8   0  14      242.87      249.96     20.10 o 
   9   0  14      134.52      136.06     33.77 o 
  10   0  14      104.34      117.10     19.83 o 
  11   0  14       10.38       25.90     24.12 o 
  12   0  14      161.11      206.97     20.69 o 
 -16   1  14       17.30        3.79      7.40 o 
 -15   1  14      148.34      181.88     14.49 o 
 -14   1  14      142.34      129.94     21.52 o 
 -13   1  14      170.76      208.44     11.86 o 
 -12   1  14      136.40      118.50      8.36 o 
 -11   1  14      271.62      288.85     12.51 o 
 -10   1  14      119.13      116.67      7.70 o 
  -9   1  14       81.40       58.86      4.76 o 
  -8   1  14      301.58      266.28      9.42 o 
  -7   1  14      232.97      197.60      6.68 o 
  -6   1  14     1009.53      859.09     18.08 o 
  -5   1  14      376.42      370.61      8.82 o 
  -4   1  14        7.62        8.15      2.16 o 
  -3   1  14      242.67      208.65      6.70 o 
  -2   1  14      156.31      172.16      7.09 o 
  -1   1  14     1909.70     1656.75     29.63 o 
   0   1  14        4.33       20.45      2.51 o 
   1   1  14      275.23      221.39      6.94 o 
   2   1  14      332.78      304.86     13.91 o 
   3   1  14        0.67        4.76      2.24 o 
   4   1  14      755.51      773.07     21.64 o 
   5   1  14       58.39       47.82      4.34 o 
   6   1  14      823.84      827.22     25.26 o 
   7   1  14        0.26        3.84      3.24 o 
   8   1  14       21.99       13.67      4.10 o 
   9   1  14      147.12      160.33     11.71 o 
  10   1  14       63.28       61.06     12.45 o 
  11   1  14      172.60      167.79     12.77 o 
  12   1  14       32.07       20.06      9.75 o 
 -15   2  14       71.69       68.05      8.74 o 
 -14   2  14       24.24       29.20      6.91 o 
 -13   2  14       20.36       10.45      5.44 o 
 -12   2  14        1.12        3.34      4.25 o 
 -11   2  14       11.63        8.93      3.98 o 
 -10   2  14       10.37       12.67      4.25 o 
  -9   2  14       88.87       75.18      5.32 o 
  -8   2  14        0.16        2.74      2.89 o 
  -7   2  14        0.84        1.92      2.69 o 
  -6   2  14       56.30       49.86      5.03 o 
  -5   2  14        1.18        4.96      2.60 o 
  -4   2  14      645.15      619.30     16.06 o 
  -3   2  14      420.77      325.07     10.50 o 
  -2   2  14       72.88       66.20      5.56 o 
  -1   2  14      290.63      248.67      8.21 o 
   0   2  14        0.03        7.60      2.60 o 
   1   2  14        0.23        2.88      2.37 o 
   2   2  14       85.87       66.77      4.94 o 
   3   2  14      185.44      202.53      8.44 o 
   4   2  14      119.65      141.38      8.20 o 
   5   2  14        0.46        0.20      2.42 o 
   6   2  14       25.55       34.58      4.01 o 
   7   2  14      109.17      127.83      7.10 o 
   8   2  14        4.09        3.23      3.46 o 
   9   2  14       49.24       47.50      5.81 o 
  10   2  14       55.79       56.74      5.24 o 
  11   2  14       60.85       49.17      8.31 o 
 -14   3  14       17.47       19.81      6.09 o 
 -13   3  14        0.84        7.52      4.96 o 
 -12   3  14       87.46      100.05      8.95 o 
 -11   3  14       62.26       68.09      7.55 o 
 -10   3  14        2.38        6.06      3.73 o 
  -9   3  14       28.54       22.12      3.77 o 
  -8   3  14      215.32      222.68     16.14 o 
  -7   3  14       13.53       11.55      2.94 o 
  -6   3  14      116.93       98.07      5.51 o 
  -5   3  14       24.20       27.41      3.46 o 
  -4   3  14      189.96      147.95      6.90 o 
  -3   3  14       34.03       44.88      4.09 o 
  -2   3  14       12.89        7.07      2.80 o 
  -1   3  14       68.75       78.32      4.99 o 
   0   3  14       73.15       57.19      4.48 o 
   1   3  14      107.60      113.58      6.18 o 
   2   3  14       27.11       31.67      3.74 o 
   3   3  14      175.27      176.64      7.84 o 
   4   3  14      317.08      285.32     12.89 o 
   5   3  14        1.70       -1.50      3.12 o 
   6   3  14       75.46       66.23      5.24 o 
   7   3  14        8.20        8.72      3.62 o 
   8   3  14       26.67       21.99      4.74 o 
   9   3  14       81.19       75.65      8.35 o 
  10   3  14       67.02       84.19      6.86 o 
 -12   4  14       94.55       82.13     10.58 o 
 -11   4  14        7.05       10.03      4.87 o 
 -10   4  14       67.24       47.56      5.84 o 
  -9   4  14        7.76        2.71      3.14 o 
  -8   4  14       10.50       17.30      3.27 o 
  -7   4  14       15.84        5.12      2.69 o 
  -6   4  14      205.62      224.48      8.45 o 
  -5   4  14       14.41       17.03      3.19 o 
  -4   4  14      308.89      341.62     10.66 o 
  -3   4  14        2.75        5.48      2.59 o 
  -2   4  14      260.63      289.59     10.22 o 
  -1   4  14        0.44        1.00      2.46 o 
   0   4  14      191.62      181.09      8.18 o 
   1   4  14      317.14      300.20     10.83 o 
   2   4  14       83.69       82.46      6.10 o 
   3   4  14      236.85      250.46      9.81 o 
   4   4  14       77.09       81.41      5.63 o 
   5   4  14      268.24      264.29     11.53 o 
   6   4  14       75.87       62.54      5.24 o 
   7   4  14      102.53      101.60      8.89 o 
   8   4  14       84.90       68.11      7.57 o 
 -10   5  14       29.29       41.88      6.58 o 
  -9   5  14       22.61       29.81      4.35 o 
  -8   5  14       11.75       15.89      3.73 o 
  -7   5  14      207.37      247.36      9.67 o 
  -6   5  14       58.68       61.37      5.05 o 
  -5   5  14      262.21      285.54      9.92 o 
  -4   5  14        0.00        2.66      3.22 o 
  -3   5  14      271.96      284.20     10.12 o 
  -2   5  14      153.46      148.32      7.65 o 
  -1   5  14      120.37      121.27      6.75 o 
   0   5  14       24.92       24.09      3.74 o 
   1   5  14       55.65       57.98      4.95 o 
   2   5  14      150.47      146.33      7.42 o 
   3   5  14        1.32        0.80      2.74 o 
   4   5  14      172.46      194.32     10.83 o 
   5   5  14        1.70        7.16      3.54 o 
   6   5  14       89.31       77.90      7.41 o 
  -5   6  14        2.54        0.02      3.83 o 
  -4   6  14      231.71      244.60     10.25 o 
  -3   6  14       17.13       13.76      3.89 o 
  -2   6  14       19.26       21.71      4.12 o 
  -1   6  14       32.86       27.88      4.43 o 
   0   6  14       34.83       34.60      5.63 o 
   1   6  14      105.43       85.78      7.56 o 
 -15   1  15       11.39       12.72      6.86 o 
 -14   1  15       37.69       44.28      8.57 o 
 -13   1  15       39.60       35.42      7.76 o 
 -12   1  15        3.87        3.87      5.14 o 
 -11   1  15       15.22       10.43      4.96 o 
 -10   1  15       93.05       91.01     10.53 o 
  -9   1  15        1.42       -0.96      2.66 o 
  -8   1  15        0.27       -2.44      2.44 o 
  -7   1  15      396.59      351.12      9.23 o 
  -6   1  15       51.33       60.52      3.81 o 
  -5   1  15      401.47      341.48      8.54 o 
  -4   1  15      104.79      129.93      5.10 o 
  -3   1  15       47.01       51.42      3.58 o 
  -2   1  15      212.06      199.42      6.62 o 
  -1   1  15        9.81       12.84      2.31 o 
   0   1  15        3.66        5.95      2.38 o 
   1   1  15      146.66      151.87      8.49 o 
   2   1  15      129.98      129.48      5.72 o 
   3   1  15      390.86      390.97     13.85 o 
   4   1  15      509.99      500.93     15.40 o 
   5   1  15      245.99      240.17     10.89 o 
   6   1  15        0.81        4.79      3.27 o 
   7   1  15      156.72      158.79     15.96 o 
   8   1  15       44.83       42.00      5.48 o 
   9   1  15       54.92       47.86      7.63 o 
  10   1  15        2.07        3.21      5.41 o 
  11   1  15        0.25        9.70      5.93 o 
 -14   2  15       33.57       38.90      8.39 o 
 -13   2  15       15.31       16.78      6.48 o 
 -12   2  15      160.37      177.29     13.71 o 
 -11   2  15        8.16        4.45      5.00 o 
 -10   2  15       33.39       32.91      5.51 o 
  -9   2  15       17.51       18.85      4.55 o 
  -8   2  15      100.34      111.48      6.84 o 
  -7   2  15      105.93      123.21      7.10 o 
  -6   2  15      171.29      161.55      8.01 o 
  -5   2  15      472.89      454.63     14.91 o 
  -4   2  15      334.65      302.76     12.61 o 
  -3   2  15      215.18      196.48      8.12 o 
  -2   2  15        2.08        1.32      2.18 o 
  -1   2  15        7.74        3.66      2.20 o 
   0   2  15      127.09      135.78      6.81 o 
   1   2  15        2.75        3.92      2.77 o 
   2   2  15      494.63      484.66     33.65 o 
   3   2  15       96.33      103.05      6.78 o 
   4   2  15        3.34        2.52      2.74 o 
   5   2  15        1.11        1.37      2.60 o 
   6   2  15       51.87       48.08      4.65 o 
   7   2  15      265.43      283.13     12.39 o 
   8   2  15      472.52      496.65     18.20 o 
   9   2  15       58.17       66.30      6.67 o 
  10   2  15      132.73      128.98      8.60 o 
 -13   3  15      150.19      163.01     13.93 o 
 -12   3  15        2.93        2.34      4.78 o 
 -11   3  15      148.79      145.51     12.16 o 
 -10   3  15       35.04       32.48      5.44 o 
  -9   3  15      168.51      179.88     12.77 o 
  -8   3  15        5.06       11.02      3.34 o 
  -7   3  15       74.69       70.48      5.52 o 
  -6   3  15       83.04       86.98      6.34 o 
  -5   3  15        9.94        6.53      2.83 o 
  -4   3  15      117.33      120.09      6.42 o 
  -3   3  15       41.25       51.71      4.57 o 
  -2   3  15      185.94      179.99      7.78 o 
  -1   3  15       50.98       55.70      4.94 o 
   0   3  15       53.50       61.90      4.72 o 
   1   3  15       27.53       23.94      3.68 o 
   2   3  15        7.16       12.64      3.06 o 
   3   3  15       12.73       19.00      5.68 o 
   4   3  15      122.00      146.05      9.51 o 
   5   3  15      248.14      242.74     11.08 o 
   6   3  15       52.83       60.83      8.03 o 
   7   3  15       11.74       15.80      4.05 o 
   8   3  15       30.41       30.47      6.00 o 
   9   3  15        0.05        4.26      3.23 o 
 -12   4  15      103.31      112.16     15.16 o 
 -11   4  15       21.67       21.85      6.10 o 
 -10   4  15      108.69      112.53      8.88 o 
  -9   4  15        0.72       -0.75      3.04 o 
  -8   4  15        2.09        4.46      3.22 o 
  -7   4  15      103.43      109.59      7.06 o 
  -6   4  15       12.52        8.69      2.98 o 
  -5   4  15        2.40        2.79      2.66 o 
  -4   4  15        6.78        7.39      3.04 o 
  -3   4  15       85.12       87.56      6.07 o 
  -2   4  15        0.03        2.48      2.70 o 
  -1   4  15      126.34      117.10      6.66 o 
   0   4  15       39.36       46.47      4.55 o 
   1   4  15        0.17        0.32      2.60 o 
   2   4  15       29.88       39.50      4.40 o 
   3   4  15        0.35       -1.82      2.52 o 
   4   4  15       22.10       10.01      3.68 o 
   5   4  15      175.14      176.30      8.55 o 
   6   4  15       11.06        7.96      3.65 o 
   7   4  15       43.52       48.51      6.64 o 
  -9   5  15        4.55        6.71      5.57 o 
  -8   5  15        2.80        1.83      3.70 o 
  -7   5  15        1.96        2.11      3.17 o 
  -6   5  15       17.24       16.07      3.68 o 
  -5   5  15       26.00       24.47      4.00 o 
  -4   5  15       28.58       35.49      4.84 o 
  -3   5  15        4.52        5.72      3.02 o 
  -2   5  15       33.48       27.56      4.30 o 
  -1   5  15        0.01       -0.80      2.90 o 
   0   5  15        7.70        6.92      3.19 o 
   1   5  15       39.26       38.92      4.59 o 
   2   5  15        0.67       -0.81      2.63 o 
   3   5  15        5.74        5.24      3.16 o 
   4   5  15       61.68       71.37      6.86 o 
   5   5  15        0.58       -0.85      7.35 o 
 -15   0  16       59.55       73.98     20.01 o 
 -14   0  16      138.67      150.44     33.42 o 
 -13   0  16       94.89      104.89     18.41 o 
 -12   0  16        4.96        7.34      5.15 o 
 -11   0  16       93.75      101.65     16.46 o 
 -10   0  16       79.65       71.69      9.75 o 
  -9   0  16      152.20      130.96     10.31 o 
  -8   0  16      331.65      351.55     15.13 o 
  -7   0  16     1043.12      938.81     28.80 o 
  -6   0  16       20.04        8.45      3.57 o 
  -5   0  16        0.04       -0.75      2.85 o 
  -4   0  16       30.00       20.15      3.67 o 
  -3   0  16        0.19       -1.10      2.73 o 
  -2   0  16       24.42        9.29      3.16 o 
  -1   0  16       71.12       72.26      5.87 o 
   0   0  16      194.89      176.00     11.06 o 
   1   0  16       24.23       28.20      4.99 o 
   2   0  16        2.22        1.14      2.75 o 
   3   0  16      369.31      389.66     29.93 o 
   4   0  16      210.70      233.81     19.02 o 
   5   0  16        2.38       41.46     17.87 o 
   6   0  16      983.36     1082.65     52.95 o 
   7   0  16       98.51      124.99     21.44 o 
   8   0  16      290.45      351.31     25.55 o 
   9   0  16       68.49       68.54     40.74 o 
  10   0  16       91.91      116.08     15.85 o 
 -14   1  16       57.91       86.19     10.84 o 
 -13   1  16       47.63       50.15      8.79 o 
 -12   1  16        0.54       -3.12      8.99 o 
 -11   1  16        3.06        3.41      7.63 o 
 -10   1  16        3.17        2.38      4.04 o 
  -9   1  16        4.27        2.29      3.35 o 
  -8   1  16       62.26       48.54      5.37 o 
  -7   1  16       11.52        9.56      3.00 o 
  -6   1  16      223.03      205.46      6.86 o 
  -5   1  16       20.17       13.70      2.69 o 
  -4   1  16      148.76      148.97      6.90 o 
  -3   1  16      128.91       92.72      4.67 o 
  -2   1  16        1.99        1.85      1.96 o 
  -1   1  16        4.04        1.05      1.95 o 
   0   1  16      110.94       99.91      4.78 o 
   1   1  16       54.59       80.27      5.13 o 
   2   1  16       28.45       31.59      3.79 o 
   3   1  16       24.84       37.70      4.18 o 
   4   1  16        0.61        4.06      3.34 o 
   5   1  16      287.98      347.09     15.37 o 
   6   1  16      362.89      378.58     16.84 o 
   7   1  16      134.86      165.87     10.98 o 
   8   1  16      115.61      115.66     21.61 o 
   9   1  16       98.96      134.89     13.67 o 
  10   1  16       66.71       77.89      9.64 o 
 -14   2  16        3.33        0.61      5.91 o 
 -13   2  16       10.28        4.08      6.22 o 
 -12   2  16        3.95       -0.28      4.89 o 
 -11   2  16       40.41       35.23      7.47 o 
 -10   2  16        2.86        1.30      4.33 o 
  -9   2  16       14.37       16.77      4.59 o 
  -8   2  16       23.95       31.04      4.49 o 
  -7   2  16       21.73       20.59      3.93 o 
  -6   2  16        9.82        4.56      3.17 o 
  -5   2  16       80.19       77.21      6.35 o 
  -4   2  16        2.56        5.15      2.94 o 
  -3   2  16       46.13       43.24      4.52 o 
  -2   2  16      118.38      149.05      7.20 o 
  -1   2  16      156.65      125.18      8.23 o 
   0   2  16        0.70        6.19      3.16 o 
   1   2  16        6.25        5.89      3.25 o 
   2   2  16      223.69      271.79     16.71 o 
   3   2  16      166.78      189.86     10.37 o 
   4   2  16       54.18       84.18      9.31 o 
   5   2  16       89.95      103.98      7.14 o 
   6   2  16        5.45        1.13      3.88 o 
   7   2  16        9.16       20.21      5.30 o 
   8   2  16        1.94       11.10      5.11 o 
   9   2  16      179.21      201.85     12.84 o 
 -13   3  16        1.74        1.60      7.53 o 
 -12   3  16        6.16        7.68      5.17 o 
 -11   3  16        5.53        6.44      4.74 o 
 -10   3  16       14.33        8.63      4.36 o 
  -9   3  16        5.13        5.08      3.56 o 
  -8   3  16       15.30       18.86      4.51 o 
  -7   3  16       29.04       29.14      4.69 o 
  -6   3  16       85.03       84.68      6.45 o 
  -5   3  16      108.95      144.79      8.77 o 
  -4   3  16        5.57        0.94      2.93 o 
  -3   3  16       86.21      107.33     10.20 o 
  -2   3  16      103.75      104.68      6.80 o 
  -1   3  16      186.21      193.20      9.25 o 
   0   3  16        4.58       11.49      3.55 o 
   1   3  16      103.74      124.06      7.62 o 
   2   3  16       29.50       19.42      4.14 o 
   3   3  16        5.41        4.90      3.23 o 
   4   3  16       13.54       13.94      3.86 o 
   5   3  16       16.18       13.93      3.94 o 
   6   3  16       65.51       68.11      6.40 o 
   7   3  16       39.91       36.65      6.21 o 
   8   3  16        8.50        6.52      4.44 o 
 -11   4  16        0.43        8.06     10.54 o 
 -10   4  16       40.57       55.58      8.12 o 
  -9   4  16        1.95       -3.20      3.20 o 
  -8   4  16      199.80      265.35     11.24 o 
  -7   4  16        4.90       10.93      3.72 o 
  -6   4  16       84.11      115.19      7.90 o 
  -5   4  16       42.09       60.69      6.46 o 
  -4   4  16       53.05       64.50      5.24 o 
  -3   4  16       59.83       76.51      5.93 o 
  -2   4  16      108.02      110.02      7.00 o 
  -1   4  16       15.76       23.04      3.90 o 
   0   4  16       23.08       27.69      4.03 o 
   1   4  16       75.08       72.68      7.80 o 
   2   4  16        4.68        8.60      3.13 o 
   3   4  16       84.58       96.42     10.48 o 
   4   4  16        6.44       18.91      4.25 o 
   5   4  16        0.00        1.24      4.27 o 
   6   4  16      128.82      113.63     12.07 o 
  -7   5  16      147.16      193.30     13.33 o 
  -6   5  16       34.73       39.95      5.47 o 
  -5   5  16      158.26      193.67     11.48 o 
  -4   5  16       76.13       89.24      6.60 o 
  -3   5  16       21.54       26.63      4.39 o 
  -2   5  16        4.80        7.85      3.64 o 
  -1   5  16        6.07        3.88      3.43 o 
   0   5  16       61.05       81.85      7.59 o 
   1   5  16        3.78        4.03      3.94 o 
   2   5  16       88.77       78.13      7.23 o 
   3   5  16       32.99       29.91      5.69 o 
 -14   1  17       76.53       83.36     10.59 o 
 -13   1  17       24.40       28.74      7.38 o 
 -12   1  17        7.18       11.28      5.40 o 
 -11   1  17       91.37       92.49      9.09 o 
 -10   1  17        8.65        4.87      4.63 o 
  -9   1  17        4.15        4.70      3.98 o 
  -8   1  17        0.23        2.22      3.47 o 
  -7   1  17        1.18        2.32      3.21 o 
  -6   1  17        0.02        4.88      3.00 o 
  -5   1  17      485.05      505.06     16.34 o 
  -4   1  17       52.26       51.04      4.69 o 
  -3   1  17      353.16      327.28     11.13 o 
  -2   1  17       12.13        9.50      2.79 o 
  -1   1  17       69.45       71.92      4.71 o 
   0   1  17       54.04       53.64      5.17 o 
   1   1  17       11.05       12.35      3.15 o 
   2   1  17       17.11       21.21      3.72 o 
   3   1  17       58.48       58.02      5.82 o 
   4   1  17       11.50       16.20      6.92 o 
   5   1  17       63.33       59.61      6.10 o 
   6   1  17       14.55       14.49      4.92 o 
   7   1  17        2.35        0.81      5.05 o 
   8   1  17       11.74       15.89      7.43 o 
   9   1  17       45.31       45.91      8.29 o 
 -13   2  17        5.81        9.79      7.02 o 
 -12   2  17       98.28      111.79     22.56 o 
 -11   2  17       86.34      124.67     11.98 o 
 -10   2  17       21.04       25.12      5.97 o 
  -9   2  17        8.12        2.81      4.07 o 
  -8   2  17       28.67       31.40      8.10 o 
  -7   2  17       67.81       59.55      6.32 o 
  -6   2  17       68.47       82.80      8.07 o 
  -5   2  17       69.13       72.26      5.49 o 
  -4   2  17      317.56      328.97     12.44 o 
  -3   2  17      129.03      104.27      7.70 o 
  -2   2  17      393.91      426.33     14.97 o 
  -1   2  17       76.20       86.72     10.14 o 
   0   2  17      207.20      215.81      9.97 o 
   1   2  17      217.71      220.13     10.16 o 
   2   2  17       25.27       16.44      3.98 o 
   3   2  17       31.19       44.43      5.23 o 
   4   2  17       25.93       18.91      4.31 o 
   5   2  17        0.11        2.15      3.86 o 
   6   2  17       19.72       24.30      5.70 o 
   7   2  17       18.82       17.43      5.18 o 
   8   2  17       75.22       85.57      8.88 o 
 -12   3  17        1.13        4.29     11.08 o 
 -11   3  17       35.93       31.95     10.75 o 
 -10   3  17        4.83        2.43      4.54 o 
  -9   3  17      218.18      202.62     12.54 o 
  -8   3  17       42.55       57.07      6.32 o 
  -7   3  17      227.87      242.62     11.59 o 
  -6   3  17        0.01       -0.50      3.12 o 
  -5   3  17      140.69      157.86      8.82 o 
  -4   3  17       50.41       45.28      5.31 o 
  -3   3  17       97.21      120.09      8.06 o 
  -2   3  17       24.25       33.81      4.75 o 
  -1   3  17       58.31       89.53      6.64 o 
   0   3  17      154.17      148.88      8.58 o 
   1   3  17       61.08       65.86      6.16 o 
   2   3  17      111.26      109.06      7.52 o 
   3   3  17       30.22       19.31      4.39 o 
   4   3  17       98.71      115.26      7.81 o 
   5   3  17      154.20      170.91      9.64 o 
   6   3  17       70.16       95.98     12.43 o 
   7   3  17       92.23      112.78      9.74 o 
  -9   4  17        0.84        0.78      4.07 o 
  -8   4  17       90.73       67.81      6.80 o 
  -7   4  17       18.83       10.05      4.28 o 
  -6   4  17      224.57      232.90     14.02 o 
  -5   4  17       20.61       11.88      4.27 o 
  -4   4  17      183.38      222.67     19.66 o 
  -3   4  17        0.92        3.57      3.53 o 
  -2   4  17      128.89      143.65      9.26 o 
  -1   4  17       72.00       62.33      6.17 o 
   0   4  17        2.39        1.67      3.34 o 
   1   4  17       31.18       33.95      5.86 o 
   2   4  17       99.84       97.86      7.31 o 
   3   4  17      167.19      177.29      9.78 o 
   4   4  17        8.87       12.83      7.65 o 
   5   4  17      205.99      199.98     19.50 o 
  -5   5  17       27.59       18.47      6.24 o 
  -4   5  17       25.70       19.75      5.54 o 
  -3   5  17       13.48        4.19      4.89 o 
  -2   5  17        9.94        6.99      5.51 o 
  -1   5  17        1.34       -3.98      3.98 o 
   0   5  17       18.98       22.58      6.57 o 
 -13   0  18       37.24       16.44     13.94 o 
 -12   0  18       49.35       88.63     20.73 o 
 -11   0  18      103.44       63.57     22.16 o 
 -10   0  18      193.36      191.70     13.80 o 
  -9   0  18      110.12       79.73      7.89 o 
  -8   0  18        3.19        5.80      4.26 o 
  -7   0  18       19.59       15.79      4.71 o 
  -6   0  18      305.97      261.31     12.44 o 
  -5   0  18      297.77      336.75     13.41 o 
  -4   0  18      117.11      137.07      9.51 o 
  -3   0  18       72.30       91.23      9.16 o 
  -2   0  18      287.63      294.07     12.71 o 
  -1   0  18       38.86       31.50      4.89 o 
   0   0  18      440.78      507.28     47.02 o 
   1   0  18       39.46       33.39      6.20 o 
   2   0  18       67.44       78.11      8.12 o 
   3   0  18        0.40        2.40      6.25 o 
   4   0  18      384.68      333.79     23.80 o 
   5   0  18      227.21      275.43     36.63 o 
   6   0  18      170.36      174.87     32.16 o 
   7   0  18      824.17      892.13     47.74 o 
   8   0  18        2.13        7.86      8.53 o 
 -13   1  18       67.49       73.36      9.28 o 
 -12   1  18        3.27        8.44      6.04 o 
 -11   1  18       40.28       41.19      7.27 o 
 -10   1  18       17.98        5.27      4.25 o 
  -9   1  18        0.56        4.88      4.05 o 
  -8   1  18      356.68      342.66     14.42 o 
  -7   1  18        7.42        6.70      3.88 o 
  -6   1  18      178.84      176.60      8.38 o 
  -5   1  18      159.80      189.95      8.68 o 
  -4   1  18        1.69        3.68      3.14 o 
  -3   1  18      138.91      139.61      7.35 o 
  -2   1  18      246.99      258.81      9.98 o 
  -1   1  18      167.17      189.13      9.77 o 
   0   1  18        0.95       -0.70      2.93 o 
   1   1  18      163.17      168.12      9.09 o 
   2   1  18        1.31        3.16      2.97 o 
   3   1  18      438.34      425.08     23.52 o 
   4   1  18      313.18      353.90     14.91 o 
   5   1  18       34.46       41.61      6.70 o 
   6   1  18      142.37      157.73     12.12 o 
   7   1  18       36.94       55.99      8.50 o 
   8   1  18       47.27       62.32      9.14 o 
 -12   2  18       26.01       28.12      8.18 o 
 -11   2  18       16.71       40.75      8.52 o 
 -10   2  18        1.37       -0.01      4.50 o 
  -9   2  18        1.80       -1.46      4.10 o 
  -8   2  18       57.28       58.40      7.09 o 
  -7   2  18       27.75       22.28      4.33 o 
  -6   2  18        2.68        4.61      3.29 o 
  -5   2  18      245.30      225.70     10.54 o 
  -4   2  18       70.21       68.18      5.69 o 
  -3   2  18       55.21       45.49      5.63 o 
  -2   2  18       40.07       38.18      5.02 o 
  -1   2  18        8.54       14.54      4.01 o 
   0   2  18       85.40       87.03      6.63 o 
   1   2  18       86.93       89.33      6.94 o 
   2   2  18       91.70       94.31      7.13 o 
   3   2  18       42.39       55.48      5.91 o 
   4   2  18       11.56       16.70      4.95 o 
   5   2  18        0.74        4.06      7.69 o 
   6   2  18       36.62       32.54      6.20 o 
   7   2  18       24.23       27.14      6.08 o 
 -10   3  18        6.46       13.44      5.77 o 
  -9   3  18       17.22       29.86      6.45 o 
  -8   3  18      147.09      215.51     12.94 o 
  -7   3  18        6.16        5.31      4.07 o 
  -6   3  18       31.41       49.96      6.01 o 
  -5   3  18        5.71        3.64      3.63 o 
  -4   3  18        4.62        2.73      3.32 o 
  -3   3  18       16.47       15.00      4.50 o 
  -2   3  18       66.98       70.38      6.81 o 
  -1   3  18       19.73       21.35      4.61 o 
   0   3  18       23.15       17.54      5.10 o 
   1   3  18        0.96        1.31      3.12 o 
   2   3  18        2.45        1.52      3.42 o 
   3   3  18       25.70       40.01      5.45 o 
   4   3  18        4.07        4.14      3.64 o 
   5   3  18       11.24       13.71      5.03 o 
  -8   4  18        6.15       14.32      5.37 o 
  -7   4  18      171.02      216.51     13.30 o 
  -6   4  18       59.23       65.88      6.87 o 
  -5   4  18      390.75      442.05     23.01 o 
  -4   4  18        2.73        1.94      3.74 o 
  -3   4  18       45.37       59.97      9.42 o 
  -2   4  18        1.12       -3.50      3.50 o 
  -1   4  18        8.71       10.60      4.15 o 
   0   4  18       45.32       64.49      6.39 o 
   1   4  18        5.72        6.29      5.60 o 
   2   4  18       19.67       21.56      5.78 o 
   3   4  18        1.69        5.10      4.79 o 
 -12   1  19       37.23       46.63      9.62 o 
 -11   1  19       19.69       22.09      6.22 o 
 -10   1  19        0.69        0.69      4.15 o 
  -9   1  19       45.10       37.61      6.18 o 
  -8   1  19       14.66       16.32      5.60 o 
  -7   1  19      224.16      204.16     10.96 o 
  -6   1  19        0.15        4.65      3.82 o 
  -5   1  19      181.37      193.68      9.26 o 
  -4   1  19       43.46       38.84      4.89 o 
  -3   1  19       11.35       13.31      3.80 o 
  -2   1  19      312.65      345.68     13.57 o 
  -1   1  19       14.32       24.83      5.83 o 
   0   1  19       47.20       47.13      5.51 o 
   1   1  19       34.05       38.45      5.16 o 
   2   1  19       11.89       16.82      5.98 o 
   3   1  19       43.58       41.33      6.32 o 
   4   1  19        0.84        5.02      5.52 o 
   5   1  19      105.79      114.23     13.51 o 
   6   1  19        0.02       -3.05      6.33 o 
 -11   2  19      106.31      142.76     11.78 o 
 -10   2  19       20.24       18.22      5.36 o 
  -9   2  19       16.57       20.93      5.25 o 
  -8   2  19       21.82       24.29      7.26 o 
  -7   2  19        1.38        3.64      4.06 o 
  -6   2  19       96.51       95.10      7.88 o 
  -5   2  19      205.83      217.17     10.03 o 
  -4   2  19      309.35      315.91     13.48 o 
  -3   2  19      250.36      245.12     12.16 o 
  -2   2  19       25.57       18.00      4.41 o 
  -1   2  19       63.43       67.20      6.23 o 
   0   2  19        1.65        0.47      5.34 o 
   1   2  19      284.46      303.40     15.01 o 
   2   2  19        2.23        4.06      3.50 o 
   3   2  19        4.33        1.27      5.41 o 
   4   2  19       80.31       85.15      8.43 o 
   5   2  19        1.17        7.98      5.16 o 
  -9   3  19        9.23        2.86      6.07 o 
  -8   3  19        0.07       -0.21      4.46 o 
  -7   3  19       42.65       25.12      4.86 o 
  -6   3  19       28.36       20.31      4.91 o 
  -5   3  19       29.72       28.43      5.26 o 
  -4   3  19       76.34       73.16      7.24 o 
  -3   3  19      191.42      202.33     17.54 o 
  -2   3  19      310.76      314.80     14.61 o 
  -1   3  19      166.33      164.98     12.96 o 
   0   3  19       43.92       45.12      5.74 o 
   1   3  19        6.15        9.22      4.05 o 
   2   3  19        7.76       11.02      4.71 o 
   3   3  19      243.61      277.19     12.97 o 
   4   3  19       16.79       27.57      6.26 o 
  -5   4  19        3.40       -4.24      4.38 o 
  -4   4  19       13.44       15.71      5.83 o 
  -3   4  19        0.54       -3.67      4.15 o 
  -2   4  19        9.15        0.68      4.57 o 
  -1   4  19       73.97       64.34      8.78 o 
   0   4  19       26.26       24.93      9.71 o 
 -11   0  20       16.99       43.60     17.51 o 
 -10   0  20        9.96       -3.57      9.65 o 
  -9   0  20       37.66       50.75     16.08 o 
  -8   0  20       10.88       -5.00      8.58 o 
  -7   0  20        3.61       15.37     11.08 o 
  -6   0  20      129.26       95.78     18.23 o 
  -5   0  20       35.08       42.88      7.72 o 
  -4   0  20      226.22      244.70     12.72 o 
  -3   0  20       86.73      103.21     10.04 o 
  -2   0  20      131.12      121.87     10.46 o 
  -1   0  20       11.59       17.46      7.38 o 
   0   0  20       31.95       41.65      9.90 o 
   1   0  20      389.23      459.79     28.34 o 
   2   0  20       81.42       70.75     11.86 o 
   3   0  20      206.51      240.15     20.30 o 
   4   0  20       23.22        2.61     10.36 o 
   5   0  20      376.51      359.91     26.64 o 
 -10   1  20       15.40        8.23      4.86 o 
  -9   1  20       43.29       30.47      5.74 o 
  -8   1  20       41.83       53.57      6.73 o 
  -7   1  20      151.44      131.49      9.09 o 
  -6   1  20        0.02       -0.94      3.60 o 
  -5   1  20        5.96        0.14      3.74 o 
  -4   1  20        2.16        1.99      3.50 o 
  -3   1  20       69.96       52.39      6.61 o 
  -2   1  20       43.97       60.27      6.31 o 
  -1   1  20      217.06      208.15     11.29 o 
   0   1  20        4.37        8.36      4.56 o 
   1   1  20       79.26       59.89      8.14 o 
   2   1  20       33.56       30.96      6.23 o 
   3   1  20        6.77       13.25      5.37 o 
   4   1  20      116.24      128.41     24.40 o 
   5   1  20        0.23        0.07      6.49 o 
  -9   2  20        7.37       11.21      5.09 o 
  -8   2  20        8.02        8.90      4.62 o 
  -7   2  20        0.25       -1.12      3.89 o 
  -6   2  20       27.45       24.21      5.44 o 
  -5   2  20      126.81      138.10      9.66 o 
  -4   2  20      126.66       99.35      7.78 o 
  -3   2  20       92.40       94.24      8.77 o 
  -2   2  20        2.36       -3.57      3.57 o 
  -1   2  20       18.20       23.28      4.77 o 
   0   2  20       11.32        5.61      3.79 o 
   1   2  20        4.82        7.42      4.04 o 
   2   2  20       10.28        9.34      4.83 o 
   3   2  20       45.79       55.43      7.51 o 
   4   2  20        4.78        6.04      9.51 o 
  -7   3  20        3.80        7.47      5.78 o 
  -6   3  20        2.75        5.56      4.74 o 
  -5   3  20        0.00        5.30      4.25 o 
  -4   3  20        6.22        3.17      3.96 o 
  -3   3  20        6.43       -1.70      3.97 o 
  -2   3  20       17.25       21.48      5.27 o 
  -1   3  20       11.64       12.13      4.90 o 
   0   3  20        0.12        4.79      6.33 o 
   1   3  20       30.12       41.94      5.86 o 
  -9   1  21       22.12       45.39     16.08 o 
  -8   1  21       11.36       14.92      5.08 o 
  -7   1  21        3.12        1.99      4.18 o 
  -6   1  21       39.23       38.42      5.98 o 
  -5   1  21       22.42       20.58      5.80 o 
  -4   1  21       97.56      102.60      8.07 o 
  -3   1  21       64.58       64.68      8.46 o 
  -2   1  21      124.59      156.08      9.44 o 
  -1   1  21        0.33        1.81      3.57 o 
   0   1  21       27.41       44.03      6.85 o 
   1   1  21        6.96       23.03      5.77 o 
   2   1  21        0.38       -4.61      8.01 o 
   3   1  21        9.14       -2.39     10.94 o 
  -7   2  21       58.96       60.22      7.29 o 
  -6   2  21        4.38        9.86      5.41 o 
  -5   2  21      519.18      635.55     22.05 o 
  -4   2  21       36.20       34.61      6.00 o 
  -3   2  21       90.92      128.45      9.58 o 
  -2   2  21       18.97       14.66      4.93 o 
  -1   2  21       31.70       37.45      5.82 o 
   0   2  21       62.01       71.16      7.27 o 
   1   2  21        0.31        3.02      4.78 o 
  -6   0  22       73.11       82.56     17.51 o 
  -5   0  22       19.61       16.08     10.72 o 
  -4   0  22        6.73        8.58      9.65 o 
  -2   0  22       29.75       21.09     16.80 o 
  -1   0  22      700.00      798.75     66.12 o 
   0   0  22       17.90       26.80     19.66 o 
  -5   1  22        0.01        2.36      4.84 o 
  -4   1  22      252.88      307.98     16.59 o 
  -3   1  22       98.10      102.13     10.99 o 
  -2   1  22      210.66      222.12     20.43 o 
  -1   1  22       23.50       23.26      7.74 o 
                                                 
